# Supplementary material for: Association of snR190 snoRNA chaperone with early pre-60S particles is regulated by the RNA helicase Dbp7 in yeast
Source: Nat Commun. 2021 Oct 22;12:6153. doi: 10.1038/s41467-021-26207-w (PMC8536666; doi:10.1038/s41467-021-26207-w)
Supplement: Supplementary file 4 — Source Data [file 41467_2021_26207_MOESM4_ESM.xlsx]

## Sheet: Fig. 2c
3.998	0	103.112												3.998	0	103.112
4	0.002	103.112												4	0.002	103.112
4.002	0.004	103.112												4.002	0.004	103.112
4.003	0.005	103.112												4.003	0.005	103.112
4.005	0.007	103.112												4.005	0.007	103.112
4.007	0.009	103.112												4.007	0.009	103.112
4.008	0.01	103.112												4.008	0.01	103.112
4.01	0.012	103.112												4.01	0.012	103.112
4.012	0.014	103.112												4.012	0.014	103.112
4.013	0.015	103.112												4.013	0.015	103.112
4.015	0.017	103.112												4.015	0.017	103.112
4.017	0.019	103.112												4.017	0.019	103.112
4.018	0.02	103.112												4.018	0.02	103.112
4.02	0.022	103.112												4.02	0.022	103.112
4.022	0.024	103.112												4.022	0.024	103.112
4.023	0.025	103.112												4.023	0.025	103.112
4.025	0.027	103.112												4.025	0.027	103.112
4.027	0.029	103.112												4.027	0.029	103.112
4.028	0.03	103.112												4.028	0.03	103.112
4.03	0.032	103.112												4.03	0.032	103.112
4.032	0.034	103.112												4.032	0.034	103.112
4.033	0.035	103.112												4.033	0.035	103.112
4.035	0.037	103.112												4.035	0.037	103.112
4.037	0.039	103.112												4.037	0.039	103.112
4.038	0.04	103.112												4.038	0.04	103.112
4.04	0.042	103.112												4.04	0.042	103.112
4.042	0.044	103.112												4.042	0.044	103.112
4.043	0.045	103.112												4.043	0.045	103.112
4.045	0.047	103.112												4.045	0.047	103.112
4.047	0.049	103.112												4.047	0.049	103.112
4.048	0.05	103.112												4.048	0.05	103.112
4.05	0.052	103.112												4.05	0.052	103.112
4.052	0.054	103.112												4.052	0.054	103.112
4.053	0.055	103.112												4.053	0.055	103.112
4.055	0.057	103.112												4.055	0.057	103.112
4.057	0.059	103.112												4.057	0.059	103.112
4.058	0.06	103.112												4.058	0.06	103.112
4.06	0.062	103.112												4.06	0.062	103.112
4.062	0.064	103.112												4.062	0.064	103.112
4.063	0.065	103.112												4.063	0.065	103.112
4.065	0.067	103.112												4.065	0.067	103.112
4.067	0.069	103.112												4.067	0.069	103.112
4.068	0.07	103.112												4.068	0.07	103.112
4.07	0.072	103.112												4.07	0.072	103.112
4.072	0.074	103.112												4.072	0.074	103.112
4.073	0.075	103.112												4.073	0.075	103.112
4.075	0.077	102.662												4.075	0.077	103.112
4.077	0.079	101.8												4.077	0.079	103.112
4.078	0.08	100.975												4.078	0.08	103.112
4.08	0.082	100.15												4.08	0.082	103.112
4.082	0.084	99.3251												4.082	0.084	103.112
4.083	0.085	98.5377												4.083	0.085	103.112
4.085	0.087	97.7503												4.085	0.087	103.112
4.087	0.089	96.9629												4.087	0.089	103.112
4.088	0.09	96.1755												4.088	0.09	103.112
4.09	0.092	95.4256												4.09	0.092	103.112
4.092	0.094	94.6757												4.092	0.094	103.112
4.093	0.095	93.9258												4.093	0.095	103.112
4.095	0.097	93.2134												4.095	0.097	103.112
4.097	0.099	92.5009												4.097	0.099	103.112
4.098	0.1	91.7885												4.098	0.1	103.112
4.1	0.102	91.0761												4.1	0.102	103.112
4.102	0.104	90.3637												4.102	0.104	103.112
4.103	0.105	89.6888												4.103	0.105	103.112
4.105	0.107	89.0139												4.105	0.107	103.112
4.107	0.109	88.339												4.107	0.109	103.112
4.108	0.11	87.664												4.108	0.11	103.112
4.11	0.112	87.0266												4.11	0.112	103.112
4.112	0.114	86.3517												4.112	0.114	103.112
4.113	0.115	85.7143												4.113	0.115	103.112
4.115	0.117	85.0769												4.115	0.117	103.112
4.117	0.119	84.4394												4.117	0.119	103.112
4.118	0.12	83.802												4.118	0.12	103.112
4.12	0.122	83.2021												4.12	0.122	103.112
4.122	0.124	82.6022												4.122	0.124	103.112
4.123	0.125	82.0023												4.123	0.125	103.112
4.125	0.127	81.4023												4.125	0.127	103.112
4.127	0.129	80.8024												4.127	0.129	103.112
4.128	0.13	80.2025												4.128	0.13	103.112
4.13	0.132	79.6401												4.13	0.132	103.112
4.132	0.134	79.0401												4.132	0.134	103.112
4.133	0.135	78.4777												4.133	0.135	103.112
4.135	0.137	77.9153												4.135	0.137	103.112
4.137	0.139	77.3903												4.137	0.139	103.112
4.138	0.14	76.8279												4.138	0.14	103.112
4.14	0.142	76.303												4.14	0.142	103.112
4.142	0.144	75.7405												4.142	0.144	103.112
4.143	0.145	75.2156												4.143	0.145	103.112
4.145	0.147	74.6907												4.145	0.147	103.112
4.147	0.149	74.1657												4.147	0.149	103.112
4.148	0.15	73.6783												4.148	0.15	103.112
4.15	0.152	73.1534												4.15	0.152	103.112
4.152	0.154	72.6659												4.152	0.154	103.112
4.153	0.155	72.1785												4.153	0.155	103.112
4.155	0.157	71.691												4.155	0.157	103.112
4.157	0.159	71.2036												4.157	0.159	103.112
4.158	0.16	70.7162												4.158	0.16	103.112
4.16	0.162	70.2662												4.16	0.162	103.112
4.162	0.164	69.7788												4.162	0.164	103.112
4.163	0.165	69.3288												4.163	0.165	103.112
4.165	0.167	68.8789												4.165	0.167	103.112
4.167	0.169	68.429												4.167	0.169	103.112
4.168	0.17	67.979												4.168	0.17	103.112
4.17	0.172	67.5291												4.17	0.172	103.112
4.172	0.174	67.1166												4.172	0.174	103.112
4.173	0.175	66.6667												4.173	0.175	103.112
4.175	0.177	66.2542												4.175	0.177	103.112
4.177	0.179	65.8418												4.177	0.179	103.112
4.178	0.18	65.4293												4.178	0.18	103.112
4.18	0.182	65.0169												4.18	0.182	103.112
4.182	0.184	64.6044												4.182	0.184	103.112
4.183	0.185	64.2295												4.183	0.185	103.112
4.185	0.187	63.817												4.185	0.187	103.112
4.187	0.189	63.4421												4.187	0.189	103.112
4.188	0.19	63.0671												4.188	0.19	103.112
4.19	0.192	62.6922												4.19	0.192	103.112
4.192	0.194	62.3172												4.192	0.194	103.112
4.193	0.195	61.9423												4.193	0.195	103.112
4.195	0.197	61.5673												4.195	0.197	103.112
4.197	0.199	61.2298												4.197	0.199	103.112
4.198	0.2	60.8549												4.198	0.2	103.112
4.2	0.202	60.5174												4.2	0.202	103.112
4.202	0.204	60.1425												4.202	0.204	103.112
4.203	0.205	59.805												4.203	0.205	103.112
4.205	0.207	59.4676												4.205	0.207	103.112
4.207	0.209	59.1301												4.207	0.209	103.112
4.208	0.21	58.7927												4.208	0.21	103.112
4.21	0.212	58.4552												4.21	0.212	103.112
4.212	0.214	58.1552												4.212	0.214	103.112
4.213	0.215	57.8178												4.213	0.215	103.112
4.215	0.217	57.5178												4.215	0.217	102.85
4.217	0.219	57.1803												4.217	0.219	102.25
4.218	0.22	56.8804												4.218	0.22	101.65
4.22	0.222	56.5804												4.22	0.222	101.05
4.222	0.224	56.2805												4.222	0.224	100.487
4.223	0.225	55.9805												4.223	0.225	99.8875
4.225	0.227	55.6805												4.225	0.227	99.3251
4.227	0.229	55.3806												4.227	0.229	98.7627
4.228	0.23	55.0806												4.228	0.23	98.2377
4.23	0.232	54.7807												4.23	0.232	97.6753
4.232	0.234	54.4807												4.232	0.234	97.1504
4.233	0.235	54.2182												4.233	0.235	96.6254
4.235	0.237	53.9183												4.235	0.237	96.063
4.237	0.239	53.6558												4.237	0.239	95.5756
4.238	0.24	53.3933												4.238	0.24	95.0506
4.24	0.242	53.0934												4.24	0.242	94.5257
4.242	0.244	52.8309												4.242	0.244	94.0007
4.243	0.245	52.5684												4.243	0.245	93.5133
4.245	0.247	52.306												4.245	0.247	92.9884
4.247	0.249	52.0435												4.247	0.249	92.5009
4.248	0.25	51.781												4.248	0.25	92.0135
4.25	0.252	51.5186												4.25	0.252	91.4886
4.252	0.254	51.2936												4.252	0.254	91.0011
4.253	0.255	51.0311												4.253	0.255	90.5137
4.255	0.257	50.7687												4.255	0.257	90.0263
4.257	0.259	50.5437												4.257	0.259	89.5388
4.258	0.26	50.2812												4.258	0.26	89.0889
4.26	0.262	50.0562												4.26	0.262	88.6014
4.262	0.264	49.7938												4.262	0.264	88.1515
4.263	0.265	49.5688												4.263	0.265	87.7015
4.265	0.267	49.3438												4.265	0.267	87.2516
4.267	0.269	49.1189												4.267	0.269	86.8016
4.268	0.27	48.8939												4.268	0.27	86.3517
4.27	0.272	48.6689												4.27	0.272	85.9018
4.272	0.274	48.4439												4.272	0.274	85.4893
4.273	0.275	48.219												4.273	0.275	85.0394
4.275	0.277	47.994												4.275	0.277	84.6269
4.277	0.279	47.769												4.277	0.279	84.177
4.278	0.28	47.5441												4.278	0.28	83.7645
4.28	0.282	47.3191												4.28	0.282	83.3521
4.282	0.284	47.1316												4.282	0.284	82.9021
4.283	0.285	46.9066												4.283	0.285	82.4897
4.285	0.287	46.6817												4.285	0.287	82.0772
4.287	0.289	46.4942												4.287	0.289	81.6648
4.288	0.29	46.2692												4.288	0.29	81.2523
4.29	0.292	46.0817												4.29	0.292	80.8774
4.292	0.294	45.8943												4.292	0.294	80.4649
4.293	0.295	45.6693												4.293	0.295	80.0525
4.295	0.297	45.4818												4.295	0.297	79.6775
4.297	0.299	45.2943												4.297	0.299	79.2651
4.298	0.3	45.0694												4.298	0.3	78.8901
4.3	0.302	44.8819												4.3	0.302	78.5152
4.302	0.304	44.6944												4.302	0.304	78.1402
4.303	0.305	44.5069												4.303	0.305	77.7278
4.305	0.307	44.3195												4.305	0.307	77.3528
4.307	0.309	44.132												4.307	0.309	76.9779
4.308	0.31	43.9445												4.308	0.31	76.6029
4.31	0.312	43.757												4.31	0.312	76.228
4.312	0.314	43.5695												4.312	0.314	75.853
4.313	0.315	43.3821												4.313	0.315	75.5156
4.315	0.317	43.1946												4.315	0.317	75.1406
4.317	0.319	43.0446												4.317	0.319	74.8032
4.318	0.32	42.8571												4.318	0.32	74.4282
4.32	0.322	42.6697												4.32	0.322	74.0907
4.322	0.324	42.4822												4.322	0.324	73.7158
4.323	0.325	42.3322												4.323	0.325	73.3783
4.325	0.327	42.1447												4.325	0.327	73.0409
4.327	0.329	41.9948												4.327	0.329	72.7034
4.328	0.33	41.8073												4.328	0.33	72.3659
4.33	0.332	41.6198												4.33	0.332	72.0285
4.332	0.334	41.4698												4.332	0.334	71.691
4.333	0.335	41.2823												4.333	0.335	71.3536
4.335	0.337	41.1324												4.335	0.337	71.0161
4.337	0.339	40.9824												4.337	0.339	70.7162
4.338	0.34	40.7949												4.338	0.34	70.3787
4.34	0.342	40.6449												4.34	0.342	70.0412
4.342	0.344	40.4949												4.342	0.344	69.7413
4.343	0.345	40.345												4.343	0.345	69.4413
4.345	0.347	40.195												4.345	0.347	69.1039
4.347	0.349	40.0075												4.347	0.349	68.8039
4.348	0.35	39.8575												4.348	0.35	68.5039
4.35	0.352	39.7075												4.35	0.352	68.204
4.352	0.354	39.5576												4.352	0.354	67.904
4.353	0.355	39.4076												4.353	0.355	67.6041
4.355	0.357	39.2576												4.355	0.357	67.3041
4.357	0.359	39.1076												4.357	0.359	67.0041
4.358	0.36	38.9576												4.358	0.36	66.7417
4.36	0.362	38.8077												4.36	0.362	66.4417
4.362	0.364	38.6577												4.362	0.364	66.1417
4.363	0.365	38.5452												4.363	0.365	65.8793
4.365	0.367	38.3952												4.365	0.367	65.6168
4.367	0.369	38.2452												4.367	0.369	65.3168
4.368	0.37	38.0952												4.368	0.37	65.0544
4.37	0.372	37.9453												4.37	0.372	64.7919
4.372	0.374	37.8328												4.372	0.374	64.5294
4.373	0.375	37.6828												4.373	0.375	64.267
4.375	0.377	37.5328												4.375	0.377	64.0045
4.377	0.379	37.3828												4.377	0.379	63.742
4.378	0.38	37.2703												4.378	0.38	63.4796
4.38	0.382	37.1204												4.38	0.382	63.2546
4.382	0.384	37.0079												4.382	0.384	62.9921
4.383	0.385	36.8579												4.383	0.385	62.7672
4.385	0.387	36.7454												4.385	0.387	62.5047
4.387	0.389	36.5954												4.387	0.389	62.2797
4.388	0.39	36.4455												4.388	0.39	62.0172
4.39	0.392	36.333												4.39	0.392	61.7923
4.392	0.394	36.2205												4.392	0.394	61.5673
4.393	0.395	36.0705												4.393	0.395	61.3423
4.395	0.397	35.958												4.395	0.397	61.1174
4.397	0.399	35.808												4.397	0.399	60.8924
4.398	0.4	35.6955												4.398	0.4	60.6674
4.4	0.402	35.5831												4.4	0.402	60.4424
4.402	0.404	35.4331												4.402	0.404	60.2175
4.403	0.405	35.3206												4.403	0.405	59.9925
4.405	0.407	35.2081												4.405	0.407	59.7675
4.407	0.409	35.0956												4.407	0.409	59.5426
4.408	0.41	34.9456												4.408	0.41	59.3551
4.41	0.412	34.8332												4.41	0.412	59.1301
4.412	0.414	34.7207												4.412	0.414	58.9051
4.413	0.415	34.6082												4.413	0.415	58.7177
4.415	0.417	34.4582												4.415	0.417	58.4927
4.417	0.419	34.3457												4.417	0.419	58.3052
4.418	0.42	34.2332												4.418	0.42	58.0802
4.42	0.422	34.1207												4.42	0.422	57.8928
4.422	0.424	34.0082												4.422	0.424	57.7053
4.423	0.425	33.8958												4.423	0.425	57.4803
4.425	0.427	33.7833												4.425	0.427	57.2928
4.427	0.429	33.6708												4.427	0.429	57.1054
4.428	0.43	33.5583												4.428	0.43	56.8804
4.43	0.432	33.4458												4.43	0.432	56.6929
4.432	0.434	33.3333												4.432	0.434	56.5054
4.433	0.435	33.2208												4.433	0.435	56.318
4.435	0.437	33.1084												4.435	0.437	56.1305
4.437	0.439	32.9959												4.437	0.439	55.943
4.438	0.44	32.9209												4.438	0.44	55.718
4.44	0.442	32.8084												4.44	0.442	55.5306
4.442	0.444	32.6959												4.442	0.444	55.3431
4.443	0.445	32.5834												4.443	0.445	55.1556
4.445	0.447	32.4709												4.445	0.447	54.9681
4.447	0.449	32.3959												4.447	0.449	54.7807
4.448	0.45	32.2835												4.448	0.45	54.5932
4.45	0.452	32.171												4.45	0.452	54.4057
4.452	0.454	32.0585												4.452	0.454	54.2182
4.453	0.455	31.9835												4.453	0.455	54.0307
4.455	0.457	31.871												4.455	0.457	53.8433
4.457	0.459	31.796												4.457	0.459	53.6558
4.458	0.46	31.6835												4.458	0.46	53.5058
4.46	0.462	31.571												4.46	0.462	53.3183
4.462	0.464	31.4961												4.462	0.464	53.1309
4.463	0.465	31.3836												4.463	0.465	52.9434
4.465	0.467	31.2711												4.465	0.467	52.7559
4.467	0.469	31.1961												4.467	0.469	52.6059
4.468	0.47	31.0836												4.468	0.47	52.4184
4.47	0.472	31.0086												4.47	0.472	52.231
4.472	0.474	30.8961												4.472	0.474	52.081
4.473	0.475	30.8211												4.473	0.475	51.8935
4.475	0.477	30.7087												4.475	0.477	51.7435
4.477	0.479	30.6337												4.477	0.479	51.5936
4.478	0.48	30.5212												4.478	0.48	51.4061
4.48	0.482	30.4462												4.48	0.482	51.2561
4.482	0.484	30.3337												4.482	0.484	51.0686
4.483	0.485	30.2587												4.483	0.485	50.9186
4.485	0.487	30.1837												4.485	0.487	50.7687
4.487	0.489	30.0712												4.487	0.489	50.5812
4.488	0.49	29.9962												4.488	0.49	50.4312
4.49	0.492	29.9213												4.49	0.492	50.2812
4.492	0.494	29.8088												4.492	0.494	50.1312
4.493	0.495	29.7338												4.493	0.495	49.9813
4.495	0.497	29.6213												4.495	0.497	49.8313
4.497	0.499	29.5463												4.497	0.499	49.6813
4.498	0.5	29.4713												4.498	0.5	49.5313
4.5	0.502	28.7589												4.5	0.502	48.7439
4.502	0.504	28.7589												4.502	0.504	48.7439
4.503	0.505	28.7589												4.503	0.505	48.7439
4.505	0.507	28.7589												4.505	0.507	48.7439
4.507	0.509	28.7589												4.507	0.509	48.7439
4.508	0.51	28.7589												4.508	0.51	48.7439
4.51	0.512	28.7589												4.51	0.512	48.1065
4.512	0.514	28.6839												4.512	0.514	48.219
4.513	0.515	28.6839												4.513	0.515	48.144
4.515	0.517	28.6089												4.515	0.517	48.0315
4.517	0.519	28.5714												4.517	0.519	47.919
4.518	0.52	28.4589												4.518	0.52	47.769
4.52	0.522	28.3839												4.52	0.522	47.6565
4.522	0.524	28.309												4.522	0.524	47.5066
4.523	0.525	28.234												4.523	0.525	47.3566
4.525	0.527	28.159												4.525	0.527	47.2441
4.527	0.529	28.084												4.527	0.529	47.0941
4.528	0.53	28.009												4.528	0.53	46.9816
4.53	0.532	27.934												4.53	0.532	46.8317
4.532	0.534	27.859												4.532	0.534	46.6817
4.533	0.535	27.784												4.533	0.535	46.5692
4.535	0.537	27.709												4.535	0.537	46.4192
4.537	0.539	27.634												4.537	0.539	46.3067
4.538	0.54	27.5591												4.538	0.54	46.1567
4.54	0.542	27.4841												4.54	0.542	46.0442
4.542	0.544	27.4091												4.542	0.544	45.8943
4.543	0.545	27.3341												4.543	0.545	45.7818
4.545	0.547	27.2591												4.545	0.547	45.6318
4.547	0.549	27.1841												4.547	0.549	45.5193
4.548	0.55	27.1091												4.548	0.55	45.4068
4.55	0.552	27.0341												4.55	0.552	45.2568
4.552	0.554	26.9966												4.552	0.554	45.1444
4.553	0.555	26.9216												4.553	0.555	45.0319
4.555	0.557	26.8466												4.555	0.557	44.8819
4.557	0.559	26.7717												4.557	0.559	44.7694
4.558	0.56	26.6967												4.558	0.56	44.6569
4.56	0.562	26.6217												4.56	0.562	44.5069
4.562	0.564	26.5467												4.562	0.564	44.3944
4.563	0.565	26.5092												4.563	0.565	44.282
4.565	0.567	26.4342												4.565	0.567	44.1695
4.567	0.569	26.3592												4.567	0.569	44.057
4.568	0.57	26.2842												4.568	0.57	43.9445
4.57	0.572	26.2092												4.57	0.572	43.832
4.572	0.574	26.1717												4.572	0.574	43.682
4.573	0.575	26.0967												4.573	0.575	43.5695
4.575	0.577	26.0218												4.575	0.577	43.4571
4.577	0.579	25.9468												4.577	0.579	43.3446
4.578	0.58	25.9093												4.578	0.58	43.2321
4.58	0.582	25.8343												4.58	0.582	43.1196
4.582	0.584	25.7593												4.582	0.584	43.0071
4.583	0.585	25.6843												4.583	0.585	42.8946
4.585	0.587	25.6468												4.585	0.587	42.7822
4.587	0.589	25.5718												4.587	0.589	42.6697
4.588	0.59	25.4968												4.588	0.59	42.5572
4.59	0.592	25.4593												4.59	0.592	42.4447
4.592	0.594	25.3843												4.592	0.594	42.3322
4.593	0.595	25.3093												4.593	0.595	42.2572
4.595	0.597	25.2718												4.595	0.597	42.1447
4.597	0.599	25.1969												4.597	0.599	42.0322
4.598	0.6	25.1219												4.598	0.6	41.9198
4.6	0.602	25.0844												4.6	0.602	41.8073
4.602	0.604	25.0094												4.602	0.604	41.6948
4.603	0.605	24.9344												4.603	0.605	41.5823
4.605	0.607	24.8969												4.605	0.607	41.5073
4.607	0.609	24.8219												4.607	0.609	41.3948
4.608	0.61	24.7844												4.608	0.61	41.2823
4.61	0.612	24.7094												4.61	0.612	41.1698
4.612	0.614	24.6344												4.612	0.614	41.0574
4.613	0.615	24.5969												4.613	0.615	40.9449
4.615	0.617	24.5219												4.615	0.617	40.8699
4.617	0.619	24.4844												4.617	0.619	40.7574
4.618	0.62	24.4094												4.618	0.62	40.6449
4.62	0.622	24.3719												4.62	0.622	40.5699
4.622	0.624	24.297												4.622	0.624	40.4574
4.623	0.625	24.2595												4.623	0.625	40.345
4.625	0.627	24.1845												4.625	0.627	40.2325
4.627	0.629	24.147												4.627	0.629	40.1575
4.628	0.63	24.072												4.628	0.63	40.045
4.63	0.632	24.0345												4.63	0.632	39.9325
4.632	0.634	23.9595												4.632	0.634	39.8575
4.633	0.635	23.922												4.633	0.635	39.745
4.635	0.637	23.847												4.635	0.637	39.6326
4.637	0.639	23.8095												4.637	0.639	39.5576
4.638	0.64	23.7345												4.638	0.64	39.4451
4.64	0.642	23.697												4.64	0.642	39.3701
4.642	0.644	23.6221												4.642	0.644	39.2576
4.643	0.645	23.5846												4.643	0.645	39.1451
4.645	0.647	23.5471												4.645	0.647	39.0701
4.647	0.649	23.4721												4.647	0.649	38.9576
4.648	0.65	23.4346												4.648	0.65	38.8826
4.65	0.652	23.3596												4.65	0.652	38.7702
4.652	0.654	23.3221												4.652	0.654	38.6952
4.653	0.655	23.2471												4.653	0.655	38.5827
4.655	0.657	23.2096												4.655	0.657	38.5077
4.657	0.659	23.1721												4.657	0.659	38.3952
4.658	0.66	23.0971												4.658	0.66	38.3202
4.66	0.662	23.0596												4.66	0.662	38.2077
4.662	0.664	22.9846												4.662	0.664	38.1327
4.663	0.665	22.9471												4.663	0.665	38.0202
4.665	0.667	22.9096												4.665	0.667	37.9453
4.667	0.669	22.8346												4.667	0.669	37.8703
4.668	0.67	22.7971												4.668	0.67	37.7578
4.67	0.672	22.7597												4.67	0.672	37.6828
4.672	0.674	22.6847												4.672	0.674	37.6078
4.673	0.675	22.6472												4.673	0.675	37.4953
4.675	0.677	22.6097												4.675	0.677	37.4203
4.677	0.679	22.5347												4.677	0.679	37.3453
4.678	0.68	22.4972												4.678	0.68	37.2328
4.68	0.682	22.4597												4.68	0.682	37.1579
4.682	0.684	22.3847												4.682	0.684	37.0829
4.683	0.685	22.3472												4.683	0.685	36.9704
4.685	0.687	22.3097												4.685	0.687	36.8954
4.687	0.689	22.2722												4.687	0.689	36.8204
4.688	0.69	22.1972												4.688	0.69	36.7079
4.69	0.692	22.1597												4.69	0.692	36.6329
4.692	0.694	22.1222												4.692	0.694	36.5579
4.693	0.695	22.0472												4.693	0.695	36.4829
4.695	0.697	22.0098												4.695	0.697	36.3704
4.697	0.699	21.9722												4.697	0.699	36.2955
4.698	0.7	21.9348												4.698	0.7	36.2205
4.7	0.702	21.8598												4.7	0.702	36.108
4.702	0.704	21.8223												4.702	0.704	36.033
4.703	0.705	21.7848												4.703	0.705	35.958
4.705	0.707	21.7473												4.705	0.707	35.883
4.707	0.709	21.7098												4.707	0.709	35.808
4.708	0.71	21.6348												4.708	0.71	35.6955
4.71	0.712	21.5973												4.71	0.712	35.6206
4.712	0.714	21.5598												4.712	0.714	35.5456
4.713	0.715	21.5223												4.713	0.715	35.4706
4.715	0.717	21.4848												4.715	0.717	35.3956
4.717	0.719	21.4098												4.717	0.719	35.3206
4.718	0.72	21.3723												4.718	0.72	35.2456
4.72	0.722	21.3348												4.72	0.722	35.1706
4.722	0.724	21.2973												4.722	0.724	35.0956
4.723	0.725	21.2598												4.723	0.725	34.9831
4.725	0.727	21.1849												4.725	0.727	34.9081
4.727	0.729	21.1474												4.727	0.729	34.8332
4.728	0.73	21.1099												4.728	0.73	34.7582
4.73	0.732	21.0724												4.73	0.732	34.6832
4.732	0.734	21.0349												4.732	0.734	34.6082
4.733	0.735	20.9974												4.733	0.735	34.5332
4.735	0.737	20.9224												4.735	0.737	34.4582
4.737	0.739	20.8849												4.737	0.739	34.3457
4.738	0.74	20.8474												4.738	0.74	34.2707
4.74	0.742	20.8099												4.74	0.742	34.1957
4.742	0.744	20.7724												4.742	0.744	34.1207
4.743	0.745	20.7349												4.743	0.745	34.0457
4.745	0.747	20.6974												4.745	0.747	33.9708
4.747	0.749	20.6224												4.747	0.749	33.8958
4.748	0.75	20.5849												4.748	0.75	33.8208
4.75	0.752	20.5474												4.75	0.752	33.7458
4.752	0.754	20.5099												4.752	0.754	33.6708
4.753	0.755	20.4724												4.753	0.755	33.5958
4.755	0.757	20.435												4.755	0.757	33.5208
4.757	0.759	20.3974												4.757	0.759	33.4458
4.758	0.76	20.36												4.758	0.76	33.3708
4.76	0.762	20.285												4.76	0.762	33.2958
4.762	0.764	20.2475												4.762	0.764	33.2208
4.763	0.765	20.21												4.763	0.765	33.1459
4.765	0.767	20.1725												4.765	0.767	33.0709
4.767	0.769	20.135												4.767	0.769	32.9959
4.768	0.77	20.0975												4.768	0.77	32.9209
4.77	0.772	20.06												4.77	0.772	32.8459
4.772	0.774	20.0225												4.772	0.774	32.7709
4.773	0.775	19.985												4.773	0.775	32.6959
4.775	0.777	19.9475												4.775	0.777	32.6209
4.777	0.779	19.91												4.777	0.779	32.5459
4.778	0.78	19.8725												4.778	0.78	32.5084
4.78	0.782	19.835												4.78	0.782	32.4334
4.782	0.784	19.7975												4.782	0.784	32.3585
4.783	0.785	19.76												4.783	0.785	32.2835
4.785	0.787	19.685												4.785	0.787	32.2085
4.787	0.789	19.6475												4.787	0.789	32.1335
4.788	0.79	19.6101												4.788	0.79	32.0585
4.79	0.792	19.5725												4.79	0.792	31.9835
4.792	0.794	19.5351												4.792	0.794	31.946
4.793	0.795	19.4976												4.793	0.795	31.871
4.795	0.797	19.4601												4.795	0.797	31.796
4.797	0.799	19.4226												4.797	0.799	31.721
4.798	0.8	19.3851												4.798	0.8	31.646
4.8	0.802	19.3476												4.8	0.802	31.571
4.802	0.804	19.3101												4.802	0.804	31.4961
4.803	0.805	19.2726												4.803	0.805	31.4211
4.805	0.807	19.2351												4.805	0.807	31.3461
4.807	0.809	19.1976												4.807	0.809	31.2711
4.808	0.81	19.1601												4.808	0.81	31.1961
4.81	0.812	19.1226												4.81	0.812	31.1211
4.812	0.814	19.0851												4.812	0.814	31.0461
4.813	0.815	19.0476												4.813	0.815	31.0086
4.815	0.817	19.0101												4.815	0.817	30.9336
4.817	0.819	19.0101												4.817	0.819	30.8586
4.818	0.82	18.9726												4.818	0.82	30.7837
4.82	0.822	18.9351												4.82	0.822	30.7087
4.822	0.824	18.8976												4.822	0.824	30.6337
4.823	0.825	18.8601												4.823	0.825	30.5587
4.825	0.827	18.8226												4.825	0.827	30.4837
4.827	0.829	18.7852												4.827	0.829	30.4462
4.828	0.83	18.7477												4.828	0.83	30.3712
4.83	0.832	18.7102												4.83	0.832	30.2962
4.832	0.834	18.6727												4.832	0.834	30.2212
4.833	0.835	18.6352												4.833	0.835	30.1462
4.835	0.837	18.5977												4.835	0.837	30.0712
4.837	0.839	18.5602												4.837	0.839	29.9962
4.838	0.84	18.5227												4.838	0.84	29.9213
4.84	0.842	18.4852												4.84	0.842	29.8838
4.842	0.844	18.4477												4.842	0.844	29.8088
4.843	0.845	18.4477												4.843	0.845	29.7338
4.845	0.847	18.4102												4.845	0.847	29.6588
4.847	0.849	18.3727												4.847	0.849	29.5838
4.848	0.85	18.3352												4.848	0.85	29.5088
4.85	0.852	18.2977												4.85	0.852	29.4338
4.852	0.854	18.2602												4.852	0.854	29.3963
4.853	0.855	18.2227												4.853	0.855	29.3213
4.855	0.857	18.1852												4.855	0.857	29.2463
4.857	0.859	18.1477												4.857	0.859	29.1714
4.858	0.86	18.1102												4.858	0.86	29.0964
4.86	0.862	18.1102												4.86	0.862	29.0589
4.862	0.864	18.0727												4.862	0.864	28.9839
4.863	0.865	18.0353												4.863	0.865	28.9089
4.865	0.867	17.9977												4.865	0.867	28.8339
4.867	0.869	17.9602												4.867	0.869	28.7589
4.868	0.87	17.9228												4.868	0.87	28.7214
4.87	0.872	17.8853												4.87	0.872	28.6464
4.872	0.874	17.8478												4.872	0.874	28.5714
4.873	0.875	17.8478												4.873	0.875	28.4964
4.875	0.877	17.8103												4.875	0.877	28.4215
4.877	0.879	17.7728												4.877	0.879	28.3839
4.878	0.88	17.7353												4.878	0.88	28.309
4.88	0.882	17.6978												4.88	0.882	28.234
4.882	0.884	17.6603												4.882	0.884	28.159
4.883	0.885	17.6228												4.883	0.885	28.1215
4.885	0.887	17.6228												4.885	0.887	28.0465
4.887	0.889	17.5853												4.887	0.889	27.9715
4.888	0.89	17.5478												4.888	0.89	27.8965
4.89	0.892	17.5103												4.89	0.892	27.859
4.892	0.894	17.4728												4.892	0.894	27.784
4.893	0.895	17.4353												4.893	0.895	27.709
4.895	0.897	17.4353												4.895	0.897	27.634
4.897	0.899	17.3978												4.897	0.899	27.5966
4.898	0.9	17.3603												4.898	0.9	27.5216
4.9	0.902	17.3228												4.9	0.902	27.4466
4.902	0.904	17.2853												4.902	0.904	27.4091
4.903	0.905	17.2853												4.903	0.905	27.3341
4.905	0.907	17.2478												4.905	0.907	27.2591
4.907	0.909	17.2103												4.907	0.909	27.2216
4.908	0.91	17.1729												4.908	0.91	27.1466
4.91	0.912	17.1354												4.91	0.912	27.0716
4.912	0.914	17.0979												4.912	0.914	27.0341
4.913	0.915	17.0979												4.913	0.915	26.9591
4.915	0.917	17.0604												4.915	0.917	26.8841
4.917	0.919	17.0229												4.917	0.919	26.8466
4.918	0.92	16.9854												4.918	0.92	26.7717
4.92	0.922	16.9479												4.92	0.922	26.6967
4.922	0.924	16.9479												4.922	0.924	26.6592
4.923	0.925	16.9104												4.923	0.925	26.5842
4.925	0.927	16.8729												4.925	0.927	26.5092
4.927	0.929	16.8354												4.927	0.929	26.4717
4.928	0.93	16.7979												4.928	0.93	26.3967
4.93	0.932	16.7979												4.93	0.932	26.3592
4.932	0.934	16.7604												4.932	0.934	26.2842
4.933	0.935	16.7229												4.933	0.935	26.2092
4.935	0.937	16.6854												4.935	0.937	26.1717
4.937	0.939	16.6479												4.937	0.939	26.0967
4.938	0.94	16.6479												4.938	0.94	26.0592
4.94	0.942	16.6104												4.94	0.942	25.9842
4.942	0.944	16.5729												4.942	0.944	25.9093
4.943	0.945	16.5354												4.943	0.945	25.8718
4.945	0.947	16.5354												4.945	0.947	25.7968
4.947	0.949	16.4979												4.947	0.949	25.7593
4.948	0.95	16.4604												4.948	0.95	25.6843
4.95	0.952	16.423												4.95	0.952	25.6093
4.952	0.954	16.423												4.952	0.954	25.5718
4.953	0.955	16.3854												4.953	0.955	25.4968
4.955	0.957	16.348												4.955	0.957	25.4593
4.957	0.959	16.3105												4.957	0.959	25.3843
4.958	0.96	16.3105												4.958	0.96	25.3468
4.96	0.962	16.273												4.96	0.962	25.2718
4.962	0.964	16.2355												4.962	0.964	25.2343
4.963	0.965	16.2355												4.963	0.965	25.1594
4.965	0.967	16.198												4.965	0.967	25.1219
4.967	0.969	16.1605												4.967	0.969	25.0469
4.968	0.97	16.123												4.968	0.97	25.0094
4.97	0.972	16.123												4.97	0.972	24.9344
4.972	0.974	16.0855												4.972	0.974	24.8594
4.973	0.975	16.048												4.973	0.975	24.8219
4.975	0.977	16.048												4.975	0.977	24.7844
4.977	0.979	16.0105												4.977	0.979	24.7094
4.978	0.98	15.973												4.978	0.98	24.6719
4.98	0.982	15.973												4.98	0.982	24.5969
4.982	0.984	15.9355												4.982	0.984	24.5594
4.983	0.985	15.898												4.983	0.985	24.4844
4.985	0.987	15.898												4.985	0.987	24.4469
4.987	0.989	15.8605												4.987	0.989	24.3719
4.988	0.99	15.823												4.988	0.99	24.3345
4.99	0.992	15.7855												4.99	0.992	24.2595
4.992	0.994	15.7855												4.992	0.994	24.222
4.993	0.995	15.748												4.993	0.995	24.147
4.995	0.997	15.7105												4.995	0.997	24.1095
4.997	0.999	15.7105												4.997	0.999	24.0345
4.998	1	15.673												4.998	1	23.997
5	1.002	15.6356												5	1.002	23.922
5.002	1.004	15.6356												5.002	1.004	23.922
5.003	1.005	15.6356												5.003	1.005	23.922
5.005	1.007	15.6356												5.005	1.007	23.922
5.007	1.009	15.6356												5.007	1.009	23.922
5.008	1.01	15.6356												5.008	1.01	23.922
5.01	1.012	15.1106												5.01	1.012	23.922
5.012	1.014	15.3731												5.012	1.014	23.4346
5.013	1.015	15.4106												5.013	1.015	23.4721
5.015	1.017	15.4106												5.015	1.017	23.4346
5.017	1.019	15.4106												5.017	1.019	23.3971
5.018	1.02	15.3731												5.018	1.02	23.3596
5.02	1.022	15.3731												5.02	1.022	23.3221
5.022	1.024	15.3356												5.022	1.024	23.2471
5.023	1.025	15.3356												5.023	1.025	23.2096
5.025	1.027	15.2981												5.025	1.027	23.1721
5.027	1.029	15.2606												5.027	1.029	23.0971
5.028	1.03	15.2606												5.028	1.03	23.0596
5.03	1.032	15.2231												5.03	1.032	23.0221
5.032	1.034	15.2231												5.032	1.034	22.9471
5.033	1.035	15.1856												5.033	1.035	22.9096
5.035	1.037	15.1481												5.035	1.037	22.8721
5.037	1.039	15.1481												5.037	1.039	22.7971
5.038	1.04	15.1106												5.038	1.04	22.7597
5.04	1.042	15.1106												5.04	1.042	22.7222
5.042	1.044	15.0731												5.042	1.044	22.6472
5.043	1.045	15.0356												5.043	1.045	22.6097
5.045	1.047	15.0356												5.045	1.047	22.5722
5.047	1.049	14.9981												5.047	1.049	22.4972
5.048	1.05	14.9981												5.048	1.05	22.4597
5.05	1.052	14.9606												5.05	1.052	22.4222
5.052	1.054	14.9231												5.052	1.054	22.3847
5.053	1.055	14.9231												5.053	1.055	22.3097
5.055	1.057	14.8856												5.055	1.057	22.2722
5.057	1.059	14.8856												5.057	1.059	22.2347
5.058	1.06	14.8481												5.058	1.06	22.1597
5.06	1.062	14.8481												5.06	1.062	22.1222
5.062	1.064	14.8107												5.062	1.064	22.0847
5.063	1.065	14.8107												5.063	1.065	22.0472
5.065	1.067	14.7731												5.065	1.067	21.9722
5.067	1.069	14.7357												5.067	1.069	21.9348
5.068	1.07	14.7357												5.068	1.07	21.8973
5.07	1.072	14.6982												5.07	1.072	21.8598
5.072	1.074	14.6982												5.072	1.074	21.7848
5.073	1.075	14.6607												5.073	1.075	21.7473
5.075	1.077	14.6607												5.075	1.077	21.7098
5.077	1.079	14.6232												5.077	1.079	21.6723
5.078	1.08	14.6232												5.078	1.08	21.5973
5.08	1.082	14.5857												5.08	1.082	21.5598
5.082	1.084	14.5482												5.082	1.084	21.5223
5.083	1.085	14.5482												5.083	1.085	21.4848
5.085	1.087	14.5107												5.085	1.087	21.4473
5.087	1.089	14.5107												5.087	1.089	21.3723
5.088	1.09	14.4732												5.088	1.09	21.3348
5.09	1.092	14.4732												5.09	1.092	21.2973
5.092	1.094	14.4357												5.092	1.094	21.2598
5.093	1.095	14.4357												5.093	1.095	21.2223
5.095	1.097	14.3982												5.095	1.097	21.1474
5.097	1.099	14.3982												5.097	1.099	21.1099
5.098	1.1	14.3607												5.098	1.1	21.0724
5.1	1.102	14.3607												5.1	1.102	21.0349
5.102	1.104	14.3232												5.102	1.104	20.9974
5.103	1.105	14.3232												5.103	1.105	20.9224
5.105	1.107	14.2857												5.105	1.107	20.8849
5.107	1.109	14.2857												5.107	1.109	20.8474
5.108	1.11	14.2482												5.108	1.11	20.8099
5.11	1.112	14.2107												5.11	1.112	20.7724
5.112	1.114	14.2107												5.112	1.114	20.7349
5.113	1.115	14.1732												5.113	1.115	20.6599
5.115	1.117	14.1732												5.115	1.117	20.6224
5.117	1.119	14.1357												5.117	1.119	20.5849
5.118	1.12	14.1357												5.118	1.12	20.5474
5.12	1.122	14.0982												5.12	1.122	20.5099
5.122	1.124	14.0982												5.122	1.124	20.4724
5.123	1.125	14.0607												5.123	1.125	20.3974
5.125	1.127	14.0607												5.125	1.127	20.36
5.127	1.129	14.0233												5.127	1.129	20.3225
5.128	1.13	14.0233												5.128	1.13	20.285
5.13	1.132	14.0233												5.13	1.132	20.2475
5.132	1.134	13.9857												5.132	1.134	20.21
5.133	1.135	13.9857												5.133	1.135	20.1725
5.135	1.137	13.9483												5.135	1.137	20.135
5.137	1.139	13.9108												5.137	1.139	20.0975
5.138	1.14	13.9108												5.138	1.14	20.06
5.14	1.142	13.9108												5.14	1.142	20.0225
5.142	1.144	13.8733												5.142	1.144	19.9475
5.143	1.145	13.8733												5.143	1.145	19.91
5.145	1.147	13.8358												5.145	1.147	19.8725
5.147	1.149	13.8358												5.147	1.149	19.835
5.148	1.15	13.7983												5.148	1.15	19.7975
5.15	1.152	13.7983												5.15	1.152	19.76
5.152	1.154	13.7608												5.152	1.154	19.7225
5.153	1.155	13.7608												5.153	1.155	19.685
5.155	1.157	13.7233												5.155	1.157	19.6475
5.157	1.159	13.7233												5.157	1.159	19.6101
5.158	1.16	13.7233												5.158	1.16	19.5725
5.16	1.162	13.6858												5.16	1.162	19.5351
5.162	1.164	13.6858												5.162	1.164	19.4976
5.163	1.165	13.6483												5.163	1.165	19.4601
5.165	1.167	13.6483												5.165	1.167	19.4226
5.167	1.169	13.6108												5.167	1.169	19.3851
5.168	1.17	13.6108												5.168	1.17	19.3476
5.17	1.172	13.5733												5.17	1.172	19.3101
5.172	1.174	13.5733												5.172	1.174	19.2726
5.173	1.175	13.5733												5.173	1.175	19.2351
5.175	1.177	13.5358												5.175	1.177	19.1976
5.177	1.179	13.5358												5.177	1.179	19.1601
5.178	1.18	13.4983												5.178	1.18	19.1226
5.18	1.182	13.4983												5.18	1.182	19.0851
5.182	1.184	13.4983												5.182	1.184	19.0476
5.183	1.185	13.4608												5.183	1.185	19.0101
5.185	1.187	13.4608												5.185	1.187	18.9726
5.187	1.189	13.4233												5.187	1.189	18.9351
5.188	1.19	13.4233												5.188	1.19	18.8976
5.19	1.192	13.4233												5.19	1.192	18.8601
5.192	1.194	13.3858												5.192	1.194	18.8226
5.193	1.195	13.3858												5.193	1.195	18.7852
5.195	1.197	13.3483												5.195	1.197	18.7477
5.197	1.199	13.3483												5.197	1.199	18.7102
5.198	1.2	13.3483												5.198	1.2	18.6727
5.2	1.202	13.3108												5.2	1.202	18.6727
5.202	1.204	13.3108												5.202	1.204	18.6352
5.203	1.205	13.3108												5.203	1.205	18.5977
5.205	1.207	13.2733												5.205	1.207	18.5602
5.207	1.209	13.2733												5.207	1.209	18.5227
5.208	1.21	13.2733												5.208	1.21	18.4852
5.21	1.212	13.2358												5.21	1.212	18.4477
5.212	1.214	13.2358												5.212	1.214	18.4102
5.213	1.215	13.1983												5.213	1.215	18.3727
5.215	1.217	13.1983												5.215	1.217	18.3727
5.217	1.219	13.1983												5.217	1.219	18.2977
5.218	1.22	13.1609												5.218	1.22	18.2977
5.22	1.222	13.1609												5.22	1.222	18.2602
5.222	1.224	13.1609												5.222	1.224	18.2227
5.223	1.225	13.1234												5.223	1.225	18.1852
5.225	1.227	13.1234												5.225	1.227	18.1477
5.227	1.229	13.0859												5.227	1.229	18.1102
5.228	1.23	13.0859												5.228	1.23	18.1102
5.23	1.232	13.0859												5.23	1.232	18.0727
5.232	1.234	13.0859												5.232	1.234	18.0353
5.233	1.235	13.0484												5.233	1.235	17.9977
5.235	1.237	13.0484												5.235	1.237	17.9602
5.237	1.239	13.0484												5.237	1.239	17.9228
5.238	1.24	13.0109												5.238	1.24	17.9228
5.24	1.242	13.0109												5.24	1.242	17.8853
5.242	1.244	13.0109												5.242	1.244	17.8478
5.243	1.245	12.9734												5.243	1.245	17.8103
5.245	1.247	12.9734												5.245	1.247	17.7728
5.247	1.249	12.9734												5.247	1.249	17.7728
5.248	1.25	12.9359												5.248	1.25	17.7353
5.25	1.252	12.9359												5.25	1.252	17.6978
5.252	1.254	12.9359												5.252	1.254	17.6603
5.253	1.255	12.9359												5.253	1.255	17.6603
5.255	1.257	12.8984												5.255	1.257	17.6228
5.257	1.259	12.8984												5.257	1.259	17.5853
5.258	1.26	12.8984												5.258	1.26	17.5478
5.26	1.262	12.8609												5.26	1.262	17.5478
5.262	1.264	12.8609												5.262	1.264	17.5103
5.263	1.265	12.8609												5.263	1.265	17.4728
5.265	1.267	12.8234												5.265	1.267	17.4353
5.267	1.269	12.8234												5.267	1.269	17.4353
5.268	1.27	12.8234												5.268	1.27	17.3978
5.27	1.272	12.8234												5.27	1.272	17.3603
5.272	1.274	12.7859												5.272	1.274	17.3228
5.273	1.275	12.7859												5.273	1.275	17.3228
5.275	1.277	12.7859												5.275	1.277	17.2853
5.277	1.279	12.7859												5.277	1.279	17.2478
5.278	1.28	12.7484												5.278	1.28	17.2478
5.28	1.282	12.7484												5.28	1.282	17.2103
5.282	1.284	12.7484												5.282	1.284	17.1729
5.283	1.285	12.7484												5.283	1.285	17.1354
5.285	1.287	12.7109												5.285	1.287	17.1354
5.287	1.289	12.7109												5.287	1.289	17.0979
5.288	1.29	12.7109												5.288	1.29	17.0604
5.29	1.292	12.7109												5.29	1.292	17.0604
5.292	1.294	12.6734												5.292	1.294	17.0229
5.293	1.295	12.6734												5.293	1.295	16.9854
5.295	1.297	12.6734												5.295	1.297	16.9854
5.297	1.299	12.6734												5.297	1.299	16.9479
5.298	1.3	12.6359												5.298	1.3	16.9104
5.3	1.302	12.6359												5.3	1.302	16.9104
5.302	1.304	12.6359												5.302	1.304	16.8729
5.303	1.305	12.6359												5.303	1.305	16.8729
5.305	1.307	12.6359												5.305	1.307	16.8354
5.307	1.309	12.5984												5.307	1.309	16.7979
5.308	1.31	12.5984												5.308	1.31	16.7979
5.31	1.312	12.5984												5.31	1.312	16.7604
5.312	1.314	12.5984												5.312	1.314	16.7604
5.313	1.315	12.5609												5.313	1.315	16.7229
5.315	1.317	12.5609												5.315	1.317	16.6854
5.317	1.319	12.5609												5.317	1.319	16.6854
5.318	1.32	12.5609												5.318	1.32	16.6479
5.32	1.322	12.5609												5.32	1.322	16.6479
5.322	1.324	12.5609												5.322	1.324	16.6104
5.323	1.325	12.5609												5.323	1.325	16.5729
5.325	1.327	12.5234												5.325	1.327	16.5729
5.327	1.329	12.5234												5.327	1.329	16.5354
5.328	1.33	12.5234												5.328	1.33	16.5354
5.33	1.332	12.5234												5.33	1.332	16.4979
5.332	1.334	12.5234												5.332	1.334	16.4979
5.333	1.335	12.4859												5.333	1.335	16.4604
5.335	1.337	12.4859												5.335	1.337	16.4604
5.337	1.339	12.4859												5.337	1.339	16.423
5.338	1.34	12.4859												5.338	1.34	16.3854
5.34	1.342	12.4859												5.34	1.342	16.3854
5.342	1.344	12.4859												5.342	1.344	16.348
5.343	1.345	12.4484												5.343	1.345	16.348
5.345	1.347	12.4484												5.345	1.347	16.3105
5.347	1.349	12.4484												5.347	1.349	16.3105
5.348	1.35	12.4484												5.348	1.35	16.3105
5.35	1.352	12.4484												5.35	1.352	16.273
5.352	1.354	12.4484												5.352	1.354	16.273
5.353	1.355	12.4484												5.353	1.355	16.2355
5.355	1.357	12.4109												5.355	1.357	16.2355
5.357	1.359	12.4109												5.357	1.359	16.198
5.358	1.36	12.4109												5.358	1.36	16.198
5.36	1.362	12.4109												5.36	1.362	16.1605
5.362	1.364	12.4109												5.362	1.364	16.1605
5.363	1.365	12.4109												5.363	1.365	16.123
5.365	1.367	12.4109												5.365	1.367	16.123
5.367	1.369	12.4109												5.367	1.369	16.123
5.368	1.37	12.4109												5.368	1.37	16.0855
5.37	1.372	12.3735												5.37	1.372	16.0855
5.372	1.374	12.3735												5.372	1.374	16.048
5.373	1.375	12.3735												5.373	1.375	16.048
5.375	1.377	12.3735												5.375	1.377	16.048
5.377	1.379	12.3735												5.377	1.379	16.0105
5.378	1.38	12.3735												5.378	1.38	16.0105
5.38	1.382	12.3735												5.38	1.382	16.0105
5.382	1.384	12.3735												5.382	1.384	15.973
5.383	1.385	12.3735												5.383	1.385	15.973
5.385	1.387	12.3735												5.385	1.387	15.9355
5.387	1.389	12.3735												5.387	1.389	15.9355
5.388	1.39	12.3735												5.388	1.39	15.9355
5.39	1.392	12.3735												5.39	1.392	15.898
5.392	1.394	12.3735												5.392	1.394	15.898
5.393	1.395	12.3735												5.393	1.395	15.8605
5.395	1.397	12.336												5.395	1.397	15.8605
5.397	1.399	12.336												5.397	1.399	15.823
5.398	1.4	12.336												5.398	1.4	15.823
5.4	1.402	12.336												5.4	1.402	15.7855
5.402	1.404	12.336												5.402	1.404	15.7855
5.403	1.405	12.336												5.403	1.405	15.7855
5.405	1.407	12.336												5.405	1.407	15.748
5.407	1.409	12.336												5.407	1.409	15.748
5.408	1.41	12.336												5.408	1.41	15.7105
5.41	1.412	12.336												5.41	1.412	15.7105
5.412	1.414	12.336												5.412	1.414	15.7105
5.413	1.415	12.336												5.413	1.415	15.673
5.415	1.417	12.336												5.415	1.417	15.673
5.417	1.419	12.336												5.417	1.419	15.673
5.418	1.42	12.336												5.418	1.42	15.6356
5.42	1.422	12.336												5.42	1.422	15.6356
5.422	1.424	12.336												5.422	1.424	15.6356
5.423	1.425	12.336												5.423	1.425	15.6356
5.425	1.427	12.336												5.425	1.427	15.6356
5.427	1.429	12.336												5.427	1.429	15.5981
5.428	1.43	12.336												5.428	1.43	15.5981
5.43	1.432	12.336												5.43	1.432	15.5981
5.432	1.434	12.3735												5.432	1.434	15.5981
5.433	1.435	12.3735												5.433	1.435	15.5605
5.435	1.437	12.3735												5.435	1.437	15.5605
5.437	1.439	12.3735												5.437	1.439	15.5605
5.438	1.44	12.3735												5.438	1.44	15.5605
5.44	1.442	12.3735												5.44	1.442	15.5605
5.442	1.444	12.3735												5.442	1.444	15.5605
5.443	1.445	12.3735												5.443	1.445	15.5231
5.445	1.447	12.3735												5.445	1.447	15.5231
5.447	1.449	12.3735												5.447	1.449	15.5231
5.448	1.45	12.3735												5.448	1.45	15.5231
5.45	1.452	12.3735												5.45	1.452	15.5231
5.452	1.454	12.3735												5.452	1.454	15.5231
5.453	1.455	12.3735												5.453	1.455	15.5231
5.455	1.457	12.3735												5.455	1.457	15.4856
5.457	1.459	12.3735												5.457	1.459	15.4856
5.458	1.46	12.3735												5.458	1.46	15.4856
5.46	1.462	12.4109												5.46	1.462	15.4856
5.462	1.464	12.4109												5.462	1.464	15.4856
5.463	1.465	12.4109												5.463	1.465	15.4856
5.465	1.467	12.4109												5.465	1.467	15.4856
5.467	1.469	12.4109												5.467	1.469	15.4856
5.468	1.47	12.4109												5.468	1.47	15.4856
5.47	1.472	12.4109												5.47	1.472	15.4856
5.472	1.474	12.4109												5.472	1.474	15.4856
5.473	1.475	12.4109												5.473	1.475	15.4856
5.475	1.477	12.4109												5.475	1.477	15.4856
5.477	1.479	12.4109												5.477	1.479	15.4856
5.478	1.48	12.4109												5.478	1.48	15.4481
5.48	1.482	12.4109												5.48	1.482	15.4481
5.482	1.484	12.4484												5.482	1.484	15.4481
5.483	1.485	12.4484												5.483	1.485	15.4481
5.485	1.487	12.4484												5.485	1.487	15.4481
5.487	1.489	12.4484												5.487	1.489	15.4481
5.488	1.49	12.4484												5.488	1.49	15.4481
5.49	1.492	12.4484												5.49	1.492	15.4481
5.492	1.494	12.4484												5.492	1.494	15.4481
5.493	1.495	12.4484												5.493	1.495	15.4481
5.495	1.497	12.4484												5.495	1.497	15.4481
5.497	1.499	12.4859												5.497	1.499	15.4481
5.498	1.5	12.4859												5.498	1.5	15.4481
5.5	1.502	12.4859												5.5	1.502	15.4481
5.502	1.504	12.4859												5.502	1.504	15.4481
5.503	1.505	12.4859												5.503	1.505	15.4481
5.505	1.507	12.4859												5.505	1.507	15.4481
5.507	1.509	12.4859												5.507	1.509	15.4481
5.508	1.51	12.4859												5.508	1.51	15.4481
5.51	1.512	12.4859												5.51	1.512	15.4481
5.512	1.514	12.4859												5.512	1.514	15.4481
5.513	1.515	12.4859												5.513	1.515	15.4481
5.515	1.517	12.5234												5.515	1.517	15.4856
5.517	1.519	12.5234												5.517	1.519	15.4856
5.518	1.52	12.5234												5.518	1.52	15.4856
5.52	1.522	12.5234												5.52	1.522	15.4856
5.522	1.524	12.5609												5.522	1.524	15.4856
5.523	1.525	12.5609												5.523	1.525	15.4856
5.525	1.527	12.5609												5.525	1.527	15.4856
5.527	1.529	12.5609												5.527	1.529	15.5231
5.528	1.53	12.5609												5.528	1.53	15.5231
5.53	1.532	12.5609												5.53	1.532	15.5231
5.532	1.534	12.5984												5.532	1.534	15.5231
5.533	1.535	12.5984												5.533	1.535	15.5231
5.535	1.537	12.5984												5.535	1.537	15.5231
5.537	1.539	12.5984												5.537	1.539	15.5231
5.538	1.54	12.5984												5.538	1.54	15.5231
5.54	1.542	12.6359												5.54	1.542	15.5605
5.542	1.544	12.6359												5.542	1.544	15.5605
5.543	1.545	12.6359												5.543	1.545	15.5605
5.545	1.547	12.6359												5.545	1.547	15.5605
5.547	1.549	12.6359												5.547	1.549	15.5605
5.548	1.55	12.6734												5.548	1.55	15.5605
5.55	1.552	12.6734												5.55	1.552	15.5981
5.552	1.554	12.6734												5.552	1.554	15.5981
5.553	1.555	12.6734												5.553	1.555	15.5981
5.555	1.557	12.7109												5.555	1.557	15.5981
5.557	1.559	12.7109												5.557	1.559	15.6356
5.558	1.56	12.7109												5.558	1.56	15.6356
5.56	1.562	12.7109												5.56	1.562	15.6356
5.562	1.564	12.7484												5.562	1.564	15.6356
5.563	1.565	12.7484												5.563	1.565	15.673
5.565	1.567	12.7484												5.565	1.567	15.673
5.567	1.569	12.7859												5.567	1.569	15.673
5.568	1.57	12.7859												5.568	1.57	15.7105
5.57	1.572	12.7859												5.57	1.572	15.7105
5.572	1.574	12.8234												5.572	1.574	15.7105
5.573	1.575	12.8234												5.573	1.575	15.748
5.575	1.577	12.8234												5.575	1.577	15.748
5.577	1.579	12.8609												5.577	1.579	15.748
5.578	1.58	12.8609												5.578	1.58	15.7855
5.58	1.582	12.8984												5.58	1.582	15.7855
5.582	1.584	12.8984												5.582	1.584	15.823
5.583	1.585	12.8984												5.583	1.585	15.823
5.585	1.587	12.9359												5.585	1.587	15.8605
5.587	1.589	12.9359												5.587	1.589	15.8605
5.588	1.59	12.9734												5.588	1.59	15.898
5.59	1.592	12.9734												5.59	1.592	15.898
5.592	1.594	13.0109												5.592	1.594	15.9355
5.593	1.595	13.0109												5.593	1.595	15.9355
5.595	1.597	13.0484												5.595	1.597	15.973
5.597	1.599	13.0484												5.597	1.599	15.973
5.598	1.6	13.0859												5.598	1.6	16.0105
5.6	1.602	13.0859												5.6	1.602	16.0105
5.602	1.604	13.1234												5.602	1.604	16.048
5.603	1.605	13.1234												5.603	1.605	16.0855
5.605	1.607	13.1609												5.605	1.607	16.0855
5.607	1.609	13.1609												5.607	1.609	16.123
5.608	1.61	13.1983												5.608	1.61	16.1605
5.61	1.612	13.2358												5.61	1.612	16.1605
5.612	1.614	13.2358												5.612	1.614	16.198
5.613	1.615	13.2733												5.613	1.615	16.2355
5.615	1.617	13.3108												5.615	1.617	16.273
5.617	1.619	13.3108												5.617	1.619	16.273
5.618	1.62	13.3483												5.618	1.62	16.3105
5.62	1.622	13.3858												5.62	1.622	16.348
5.622	1.624	13.4233												5.622	1.624	16.3854
5.623	1.625	13.4233												5.623	1.625	16.423
5.625	1.627	13.4608												5.625	1.627	16.4604
5.627	1.629	13.4983												5.627	1.629	16.4979
5.628	1.63	13.5358												5.628	1.63	16.5354
5.63	1.632	13.5733												5.63	1.632	16.5729
5.632	1.634	13.6108												5.632	1.634	16.6104
5.633	1.635	13.6108												5.633	1.635	16.6479
5.635	1.637	13.6483												5.635	1.637	16.6854
5.637	1.639	13.6858												5.637	1.639	16.7229
5.638	1.64	13.7233												5.638	1.64	16.7604
5.64	1.642	13.7608												5.64	1.642	16.7979
5.642	1.644	13.7983												5.642	1.644	16.8354
5.643	1.645	13.8358												5.643	1.645	16.8729
5.645	1.647	13.8733												5.645	1.647	16.9104
5.647	1.649	13.9108												5.647	1.649	16.9854
5.648	1.65	13.9483												5.648	1.65	17.0229
5.65	1.652	14.0233												5.65	1.652	17.0604
5.652	1.654	14.0607												5.652	1.654	17.1354
5.653	1.655	14.0982												5.653	1.655	17.1729
5.655	1.657	14.1357												5.655	1.657	17.2103
5.657	1.659	14.1732												5.657	1.659	17.2853
5.658	1.66	14.2107												5.658	1.66	17.3228
5.66	1.662	14.2482												5.66	1.662	17.3978
5.662	1.664	14.3232												5.662	1.664	17.4353
5.663	1.665	14.3607												5.663	1.665	17.5103
5.665	1.667	14.3982												5.665	1.667	17.5478
5.667	1.669	14.4357												5.667	1.669	17.6228
5.668	1.67	14.5107												5.668	1.67	17.6978
5.67	1.672	14.5482												5.67	1.672	17.7353
5.672	1.674	14.6232												5.672	1.674	17.8103
5.673	1.675	14.6607												5.673	1.675	17.8853
5.675	1.677	14.6982												5.675	1.677	17.9228
5.677	1.679	14.7731												5.677	1.679	17.9977
5.678	1.68	14.8107												5.678	1.68	18.0727
5.68	1.682	14.8856												5.68	1.682	18.1477
5.682	1.684	14.9231												5.682	1.684	18.2227
5.683	1.685	14.9606												5.683	1.685	18.2977
5.685	1.687	15.0356												5.685	1.687	18.3727
5.687	1.689	15.1106												5.687	1.689	18.4477
5.688	1.69	15.1481												5.688	1.69	18.5227
5.69	1.692	15.2231												5.69	1.692	18.5602
5.692	1.694	15.2606												5.692	1.694	18.6727
5.693	1.695	15.3356												5.693	1.695	18.7477
5.695	1.697	15.3731												5.695	1.697	18.8226
5.697	1.699	15.4481												5.697	1.699	18.8976
5.698	1.7	15.5231												5.698	1.7	18.9726
5.7	1.702	15.5605												5.7	1.702	19.0476
5.702	1.704	15.6356												5.702	1.704	19.1226
5.703	1.705	15.7105												5.703	1.705	19.1976
5.705	1.707	15.748												5.705	1.707	19.3101
5.707	1.709	15.823												5.707	1.709	19.3851
5.708	1.71	15.898												5.708	1.71	19.4601
5.71	1.712	15.9355												5.71	1.712	19.5351
5.712	1.714	16.0105												5.712	1.714	19.6475
5.713	1.715	16.0855												5.713	1.715	19.7225
5.715	1.717	16.1605												5.715	1.717	19.7975
5.717	1.719	16.2355												5.717	1.719	19.91
5.718	1.72	16.273												5.718	1.72	19.985
5.72	1.722	16.348												5.72	1.722	20.0975
5.722	1.724	16.423												5.722	1.724	20.1725
5.723	1.725	16.4979												5.723	1.725	20.285
5.725	1.727	16.5729												5.725	1.727	20.36
5.727	1.729	16.6104												5.727	1.729	20.435
5.728	1.73	16.6854												5.728	1.73	20.5474
5.73	1.732	16.7604												5.73	1.732	20.6599
5.732	1.734	16.8354												5.732	1.734	20.7349
5.733	1.735	16.9104												5.733	1.735	20.8474
5.735	1.737	16.9479												5.735	1.737	20.9224
5.737	1.739	17.0229												5.737	1.739	21.0349
5.738	1.74	17.0979												5.738	1.74	21.1099
5.74	1.742	17.1729												5.74	1.742	21.2223
5.742	1.744	17.2478												5.742	1.744	21.2973
5.743	1.745	17.3228												5.743	1.745	21.4098
5.745	1.747	17.3603												5.745	1.747	21.5223
5.747	1.749	17.4353												5.747	1.749	21.5973
5.748	1.75	17.5103												5.748	1.75	21.7098
5.75	1.752	17.5853												5.75	1.752	21.7848
5.752	1.754	17.6603												5.752	1.754	21.8973
5.753	1.755	17.6978												5.753	1.755	22.0098
5.755	1.757	17.7728												5.755	1.757	22.0847
5.757	1.759	17.8478												5.757	1.759	22.1972
5.758	1.76	17.9228												5.758	1.76	22.2722
5.76	1.762	17.9602												5.76	1.762	22.3847
5.762	1.764	18.0353												5.762	1.764	22.4972
5.763	1.765	18.1102												5.763	1.765	22.5722
5.765	1.767	18.1852												5.765	1.767	22.6847
5.767	1.769	18.2227												5.767	1.769	22.7597
5.768	1.77	18.2977												5.768	1.77	22.8721
5.77	1.772	18.3727												5.77	1.772	22.9471
5.772	1.774	18.4102												5.772	1.774	23.0596
5.773	1.775	18.4852												5.773	1.775	23.1721
5.775	1.777	18.5227												5.775	1.777	23.2471
5.777	1.779	18.5977												5.777	1.779	23.3596
5.778	1.78	18.6727												5.778	1.78	23.4346
5.78	1.782	18.7102												5.78	1.782	23.5096
5.782	1.784	18.7477												5.782	1.784	23.6221
5.783	1.785	18.8226												5.783	1.785	23.697
5.785	1.787	18.8601												5.785	1.787	23.8095
5.787	1.789	18.9351												5.787	1.789	23.8845
5.788	1.79	18.9726												5.788	1.79	23.9595
5.79	1.792	19.0476												5.79	1.792	24.072
5.792	1.794	19.0851												5.792	1.794	24.147
5.793	1.795	19.1226												5.793	1.795	24.222
5.795	1.797	19.1976												5.795	1.797	24.3345
5.797	1.799	19.2351												5.797	1.799	24.4094
5.798	1.8	19.2726												5.798	1.8	24.4844
5.8	1.802	19.3101												5.8	1.802	24.5594
5.802	1.804	19.3476												5.802	1.804	24.6719
5.803	1.805	19.3851												5.803	1.805	24.7469
5.805	1.807	19.4226												5.805	1.807	24.8219
5.807	1.809	19.4976												5.807	1.809	24.8969
5.808	1.81	19.5351												5.808	1.81	24.9719
5.81	1.812	19.5725												5.81	1.812	25.0469
5.812	1.814	19.6101												5.812	1.814	25.1219
5.813	1.815	19.6475												5.813	1.815	25.1594
5.815	1.817	19.6475												5.815	1.817	25.2343
5.817	1.819	19.685												5.817	1.819	25.3093
5.818	1.82	19.7225												5.818	1.82	25.3843
5.82	1.822	19.76												5.82	1.822	25.4593
5.822	1.824	19.7975												5.822	1.824	25.4968
5.823	1.825	19.7975												5.823	1.825	25.5718
5.825	1.827	19.835												5.825	1.827	25.6468
5.827	1.829	19.8725												5.827	1.829	25.6843
5.828	1.83	19.8725												5.828	1.83	25.7593
5.83	1.832	19.91												5.83	1.832	25.7968
5.832	1.834	19.91												5.832	1.834	25.8718
5.833	1.835	19.9475												5.833	1.835	25.9093
5.835	1.837	19.9475												5.835	1.837	25.9468
5.837	1.839	19.985												5.837	1.839	26.0218
5.838	1.84	19.985												5.838	1.84	26.0592
5.84	1.842	20.0225												5.84	1.842	26.0967
5.842	1.844	20.0225												5.842	1.844	26.1342
5.843	1.845	20.0225												5.843	1.845	26.2092
5.845	1.847	20.0225												5.845	1.847	26.2467
5.847	1.849	20.0225												5.847	1.849	26.2842
5.848	1.85	20.06												5.848	1.85	26.3217
5.85	1.852	20.06												5.85	1.852	26.3592
5.852	1.854	20.06												5.852	1.854	26.3592
5.853	1.855	20.06												5.853	1.855	26.3967
5.855	1.857	20.06												5.855	1.857	26.4342
5.857	1.859	20.06												5.857	1.859	26.4717
5.858	1.86	20.06												5.858	1.86	26.5092
5.86	1.862	20.0225												5.86	1.862	26.5092
5.862	1.864	20.0225												5.862	1.864	26.5467
5.863	1.865	20.0225												5.863	1.865	26.5467
5.865	1.867	20.0225												5.865	1.867	26.5842
5.867	1.869	20.0225												5.867	1.869	26.5842
5.868	1.87	19.985												5.868	1.87	26.6217
5.87	1.872	19.985												5.87	1.872	26.6217
5.872	1.874	19.9475												5.872	1.874	26.6592
5.873	1.875	19.9475												5.873	1.875	26.6592
5.875	1.877	19.91												5.875	1.877	26.6592
5.877	1.879	19.91												5.877	1.879	26.6592
5.878	1.88	19.8725												5.878	1.88	26.6592
5.88	1.882	19.8725												5.88	1.882	26.6967
5.882	1.884	19.835												5.882	1.884	26.6967
5.883	1.885	19.835												5.883	1.885	26.6967
5.885	1.887	19.7975												5.885	1.887	26.6967
5.887	1.889	19.76												5.887	1.889	26.6967
5.888	1.89	19.76												5.888	1.89	26.6592
5.89	1.892	19.7225												5.89	1.892	26.6592
5.892	1.894	19.685												5.892	1.894	26.6592
5.893	1.895	19.6475												5.893	1.895	26.6592
5.895	1.897	19.6101												5.895	1.897	26.6592
5.897	1.899	19.6101												5.897	1.899	26.6217
5.898	1.9	19.5725												5.898	1.9	26.6217
5.9	1.902	19.5351												5.9	1.902	26.6217
5.902	1.904	19.4976												5.902	1.904	26.5842
5.903	1.905	19.4601												5.903	1.905	26.5842
5.905	1.907	19.4226												5.905	1.907	26.5467
5.907	1.909	19.3476												5.907	1.909	26.5467
5.908	1.91	19.3101												5.908	1.91	26.5092
5.91	1.912	19.2726												5.91	1.912	26.5092
5.912	1.914	19.2351												5.912	1.914	26.4717
5.913	1.915	19.1976												5.913	1.915	26.4342
5.915	1.917	19.1601												5.915	1.917	26.4342
5.917	1.919	19.0851												5.917	1.919	26.3967
5.918	1.92	19.0476												5.918	1.92	26.3592
5.92	1.922	19.0101												5.92	1.922	26.3592
5.922	1.924	18.9726												5.922	1.924	26.3217
5.923	1.925	18.8976												5.923	1.925	26.2842
5.925	1.927	18.8601												5.925	1.927	26.2467
5.927	1.929	18.8226												5.927	1.929	26.2092
5.928	1.93	18.7477												5.928	1.93	26.1717
5.93	1.932	18.7102												5.93	1.932	26.1342
5.932	1.934	18.6727												5.932	1.934	26.0967
5.933	1.935	18.5977												5.933	1.935	26.0592
5.935	1.937	18.5602												5.935	1.937	26.0218
5.937	1.939	18.4852												5.937	1.939	25.9842
5.938	1.94	18.4477												5.938	1.94	25.9468
5.94	1.942	18.3727												5.94	1.942	25.9093
5.942	1.944	18.3352												5.942	1.944	25.8718
5.943	1.945	18.2602												5.943	1.945	25.8343
5.945	1.947	18.2227												5.945	1.947	25.7968
5.947	1.949	18.1477												5.947	1.949	25.7593
5.948	1.95	18.1102												5.948	1.95	25.6843
5.95	1.952	18.0353												5.95	1.952	25.6468
5.952	1.954	17.9602												5.952	1.954	25.6093
5.953	1.955	17.9228												5.953	1.955	25.5718
5.955	1.957	17.8478												5.955	1.957	25.5343
5.957	1.959	17.7728												5.957	1.959	25.4968
5.958	1.96	17.7353												5.958	1.96	25.4218
5.96	1.962	17.6603												5.96	1.962	25.3843
5.962	1.964	17.6228												5.962	1.964	25.3468
5.963	1.965	17.5478												5.963	1.965	25.2718
5.965	1.967	17.4728												5.965	1.967	25.2343
5.967	1.969	17.3978												5.967	1.969	25.1969
5.968	1.97	17.3603												5.968	1.97	25.1219
5.97	1.972	17.2853												5.97	1.972	25.0844
5.972	1.974	17.2103												5.972	1.974	25.0469
5.973	1.975	17.1729												5.973	1.975	24.9719
5.975	1.977	17.0979												5.975	1.977	24.9344
5.977	1.979	17.0229												5.977	1.979	24.8969
5.978	1.98	16.9479												5.978	1.98	24.8219
5.98	1.982	16.9104												5.98	1.982	24.7844
5.982	1.984	16.8354												5.982	1.984	24.7469
5.983	1.985	16.7604												5.983	1.985	24.6719
5.985	1.987	16.7229												5.985	1.987	24.6344
5.987	1.989	16.6479												5.987	1.989	24.5594
5.988	1.99	16.5729												5.988	1.99	24.5219
5.99	1.992	16.5354												5.99	1.992	24.4844
5.992	1.994	16.4604												5.992	1.994	24.4094
5.993	1.995	16.3854												5.993	1.995	24.3719
5.995	1.997	16.3105												5.995	1.997	24.297
5.997	1.999	16.273												5.997	1.999	24.2595
5.998	2	16.1605												5.998	2	24.1845
6	2.002	16.1605												6	2.002	24.1845
6.002	2.004	16.1605												6.002	2.004	24.1845
6.003	2.005	16.1605												6.003	2.005	24.1845
6.005	2.007	16.1605												6.005	2.007	24.1845
6.007	2.009	16.1605												6.007	2.009	24.1845
6.008	2.01	16.1605												6.008	2.01	23.0221
6.01	2.012	16.1605												6.01	2.012	23.5471
6.012	2.014	15.5605												6.012	2.014	23.6595
6.013	2.015	15.5605												6.013	2.015	23.697
6.015	2.017	15.5231												6.015	2.017	23.6595
6.017	2.019	15.4481												6.017	2.019	23.6221
6.018	2.02	15.4106												6.018	2.02	23.5471
6.02	2.022	15.3356												6.02	2.022	23.5096
6.022	2.024	15.2981												6.022	2.024	23.4721
6.023	2.025	15.2231												6.023	2.025	23.3971
6.025	2.027	15.1481												6.025	2.027	23.3596
6.027	2.029	15.1106												6.027	2.029	23.2846
6.028	2.03	15.0356												6.028	2.03	23.2471
6.03	2.032	14.9606												6.03	2.032	23.2096
6.032	2.034	14.9231												6.032	2.034	23.1346
6.033	2.035	14.8481												6.033	2.035	23.0971
6.035	2.037	14.8107												6.035	2.037	23.0596
6.037	2.039	14.7357												6.037	2.039	22.9846
6.038	2.04	14.6607												6.038	2.04	22.9471
6.04	2.042	14.6232												6.04	2.042	22.9096
6.042	2.044	14.5482												6.042	2.044	22.8346
6.043	2.045	14.5107												6.043	2.045	22.7971
6.045	2.047	14.4357												6.045	2.047	22.7597
6.047	2.049	14.3982												6.047	2.049	22.6847
6.048	2.05	14.3232												6.048	2.05	22.6472
6.05	2.052	14.2857												6.05	2.052	22.6097
6.052	2.054	14.2107												6.052	2.054	22.5347
6.053	2.055	14.1732												6.053	2.055	22.4972
6.055	2.057	14.0982												6.055	2.057	22.4222
6.057	2.059	14.0607												6.057	2.059	22.3847
6.058	2.06	13.9857												6.058	2.06	22.3472
6.06	2.062	13.9483												6.06	2.062	22.3097
6.062	2.064	13.8733												6.062	2.064	22.2347
6.063	2.065	13.8358												6.063	2.065	22.1972
6.065	2.067	13.7983												6.065	2.067	22.1597
6.067	2.069	13.7233												6.067	2.069	22.0847
6.068	2.07	13.6858												6.068	2.07	22.0472
6.07	2.072	13.6108												6.07	2.072	22.0098
6.072	2.074	13.5733												6.072	2.074	21.9722
6.073	2.075	13.5358												6.073	2.075	21.8973
6.075	2.077	13.4608												6.075	2.077	21.8598
6.077	2.079	13.4233												6.077	2.079	21.8223
6.078	2.08	13.3858												6.078	2.08	21.7848
6.08	2.082	13.3108												6.08	2.082	21.7098
6.082	2.084	13.2733												6.082	2.084	21.6723
6.083	2.085	13.2358												6.083	2.085	21.6348
6.085	2.087	13.1983												6.085	2.087	21.5973
6.087	2.089	13.1234												6.087	2.089	21.5223
6.088	2.09	13.0859												6.088	2.09	21.4848
6.09	2.092	13.0484												6.09	2.092	21.4473
6.092	2.094	13.0109												6.092	2.094	21.4098
6.093	2.095	12.9359												6.093	2.095	21.3348
6.095	2.097	12.8984												6.095	2.097	21.2973
6.097	2.099	12.8609												6.097	2.099	21.2598
6.098	2.1	12.8234												6.098	2.1	21.2223
6.1	2.102	12.7859												6.1	2.102	21.1474
6.102	2.104	12.7484												6.102	2.104	21.1099
6.103	2.105	12.6734												6.103	2.105	21.0724
6.105	2.107	12.6359												6.105	2.107	21.0349
6.107	2.109	12.5984												6.107	2.109	20.9974
6.108	2.11	12.5609												6.108	2.11	20.9599
6.11	2.112	12.5234												6.11	2.112	20.8849
6.112	2.114	12.4859												6.112	2.114	20.8474
6.113	2.115	12.4484												6.113	2.115	20.8099
6.115	2.117	12.4109												6.115	2.117	20.7724
6.117	2.119	12.3735												6.117	2.119	20.7349
6.118	2.12	12.336												6.118	2.12	20.6599
6.12	2.122	12.2985												6.12	2.122	20.6224
6.122	2.124	12.261												6.122	2.124	20.5849
6.123	2.125	12.2235												6.123	2.125	20.5474
6.125	2.127	12.186												6.125	2.127	20.5099
6.127	2.129	12.1485												6.127	2.129	20.435
6.128	2.13	12.111												6.128	2.13	20.3974
6.13	2.132	12.0735												6.13	2.132	20.36
6.132	2.134	12.036												6.132	2.134	20.3225
6.133	2.135	11.9985												6.133	2.135	20.285
6.135	2.137	11.961												6.135	2.137	20.2475
6.137	2.139	11.9235												6.137	2.139	20.1725
6.138	2.14	11.886												6.138	2.14	20.135
6.14	2.142	11.8485												6.14	2.142	20.0975
6.142	2.144	11.8485												6.142	2.144	20.06
6.143	2.145	11.811												6.143	2.145	20.0225
6.145	2.147	11.7735												6.145	2.147	19.985
6.147	2.149	11.736												6.147	2.149	19.9475
6.148	2.15	11.6985												6.148	2.15	19.8725
6.15	2.152	11.661												6.15	2.152	19.835
6.152	2.154	11.661												6.152	2.154	19.7975
6.153	2.155	11.6235												6.153	2.155	19.76
6.155	2.157	11.5861												6.155	2.157	19.7225
6.157	2.159	11.5486												6.157	2.159	19.685
6.158	2.16	11.5486												6.158	2.16	19.6475
6.16	2.162	11.5111												6.16	2.162	19.5725
6.162	2.164	11.4736												6.162	2.164	19.5351
6.163	2.165	11.4361												6.163	2.165	19.4976
6.165	2.167	11.3986												6.165	2.167	19.4601
6.167	2.169	11.3986												6.167	2.169	19.4226
6.168	2.17	11.3611												6.168	2.17	19.3851
6.17	2.172	11.3236												6.17	2.172	19.3476
6.172	2.174	11.3236												6.172	2.174	19.2726
6.173	2.175	11.2861												6.173	2.175	19.2351
6.175	2.177	11.2486												6.175	2.177	19.1976
6.177	2.179	11.2486												6.177	2.179	19.1601
6.178	2.18	11.2111												6.178	2.18	19.1226
6.18	2.182	11.1736												6.18	2.182	19.0851
6.182	2.184	11.1736												6.182	2.184	19.0476
6.183	2.185	11.1361												6.183	2.185	18.9726
6.185	2.187	11.1361												6.185	2.187	18.9351
6.187	2.189	11.0986												6.187	2.189	18.8976
6.188	2.19	11.0611												6.188	2.19	18.8601
6.19	2.192	11.0611												6.19	2.192	18.8226
6.192	2.194	11.0236												6.192	2.194	18.7852
6.193	2.195	11.0236												6.193	2.195	18.7477
6.195	2.197	10.9861												6.195	2.197	18.7102
6.197	2.199	10.9486												6.197	2.199	18.6727
6.198	2.2	10.9486												6.198	2.2	18.5977
6.2	2.202	10.9111												6.2	2.202	18.5602
6.202	2.204	10.9111												6.202	2.204	18.5227
6.203	2.205	10.8736												6.203	2.205	18.4852
6.205	2.207	10.8736												6.205	2.207	18.4477
6.207	2.209	10.8361												6.207	2.209	18.4102
6.208	2.21	10.8361												6.208	2.21	18.3727
6.21	2.212	10.7987												6.21	2.212	18.3352
6.212	2.214	10.7987												6.212	2.214	18.2602
6.213	2.215	10.7612												6.213	2.215	18.2227
6.215	2.217	10.7612												6.215	2.217	18.1852
6.217	2.219	10.7237												6.217	2.219	18.1477
6.218	2.22	10.7237												6.218	2.22	18.1102
6.22	2.222	10.6862												6.22	2.222	18.0727
6.222	2.224	10.6862												6.222	2.224	18.0353
6.223	2.225	10.6487												6.223	2.225	17.9977
6.225	2.227	10.6487												6.225	2.227	17.9602
6.227	2.229	10.6487												6.227	2.229	17.9228
6.228	2.23	10.6112												6.228	2.23	17.8853
6.23	2.232	10.6112												6.23	2.232	17.8103
6.232	2.234	10.5737												6.232	2.234	17.7728
6.233	2.235	10.5737												6.233	2.235	17.7353
6.235	2.237	10.5362												6.235	2.237	17.6978
6.237	2.239	10.5362												6.237	2.239	17.6603
6.238	2.24	10.5362												6.238	2.24	17.6228
6.24	2.242	10.4987												6.24	2.242	17.5853
6.242	2.244	10.4987												6.242	2.244	17.5478
6.243	2.245	10.4612												6.243	2.245	17.5103
6.245	2.247	10.4612												6.245	2.247	17.4728
6.247	2.249	10.4612												6.247	2.249	17.4353
6.248	2.25	10.4237												6.248	2.25	17.3978
6.25	2.252	10.4237												6.25	2.252	17.3603
6.252	2.254	10.4237												6.252	2.254	17.3228
6.253	2.255	10.3862												6.253	2.255	17.2853
6.255	2.257	10.3862												6.255	2.257	17.2478
6.257	2.259	10.3862												6.257	2.259	17.1729
6.258	2.26	10.3487												6.258	2.26	17.1354
6.26	2.262	10.3487												6.26	2.262	17.0979
6.262	2.264	10.3487												6.262	2.264	17.0604
6.263	2.265	10.3112												6.263	2.265	17.0229
6.265	2.267	10.3112												6.265	2.267	16.9854
6.267	2.269	10.3112												6.267	2.269	16.9479
6.268	2.27	10.2737												6.268	2.27	16.9104
6.27	2.272	10.2737												6.27	2.272	16.8729
6.272	2.274	10.2737												6.272	2.274	16.8354
6.273	2.275	10.2737												6.273	2.275	16.7979
6.275	2.277	10.2362												6.275	2.277	16.7604
6.277	2.279	10.2362												6.277	2.279	16.7229
6.278	2.28	10.2362												6.278	2.28	16.6854
6.28	2.282	10.2362												6.28	2.282	16.6479
6.282	2.284	10.1987												6.282	2.284	16.6104
6.283	2.285	10.1987												6.283	2.285	16.5729
6.285	2.287	10.1987												6.285	2.287	16.5354
6.287	2.289	10.1987												6.287	2.289	16.4979
6.288	2.29	10.1612												6.288	2.29	16.4604
6.29	2.292	10.1612												6.29	2.292	16.423
6.292	2.294	10.1612												6.292	2.294	16.3854
6.293	2.295	10.1612												6.293	2.295	16.348
6.295	2.297	10.1612												6.295	2.297	16.348
6.297	2.299	10.1612												6.297	2.299	16.3105
6.298	2.3	10.1237												6.298	2.3	16.273
6.3	2.302	10.1237												6.3	2.302	16.2355
6.302	2.304	10.1237												6.302	2.304	16.198
6.303	2.305	10.1237												6.303	2.305	16.1605
6.305	2.307	10.0862												6.305	2.307	16.123
6.307	2.309	10.0862												6.307	2.309	16.0855
6.308	2.31	10.0862												6.308	2.31	16.048
6.31	2.312	10.0862												6.31	2.312	16.0105
6.312	2.314	10.0862												6.312	2.314	15.973
6.313	2.315	10.0487												6.313	2.315	15.9355
6.315	2.317	10.0487												6.315	2.317	15.9355
6.317	2.319	10.0487												6.317	2.319	15.898
6.318	2.32	10.0487												6.318	2.32	15.8605
6.32	2.322	10.0487												6.32	2.322	15.823
6.322	2.324	10.0113												6.322	2.324	15.7855
6.323	2.325	10.0113												6.323	2.325	15.748
6.325	2.327	10.0113												6.325	2.327	15.7105
6.327	2.329	10.0113												6.327	2.329	15.673
6.328	2.33	10.0113												6.328	2.33	15.673
6.33	2.332	9.97375												6.33	2.332	15.6356
6.332	2.334	9.97375												6.332	2.334	15.5981
6.333	2.335	9.97375												6.333	2.335	15.5605
6.335	2.337	9.97375												6.335	2.337	15.5231
6.337	2.339	9.97375												6.337	2.339	15.4856
6.338	2.34	9.97375												6.338	2.34	15.4856
6.34	2.342	9.93626												6.34	2.342	15.4481
6.342	2.344	9.93626												6.342	2.344	15.4106
6.343	2.345	9.93626												6.343	2.345	15.3731
6.345	2.347	9.93626												6.345	2.347	15.3356
6.347	2.349	9.93626												6.347	2.349	15.3356
6.348	2.35	9.93626												6.348	2.35	15.2981
6.35	2.352	9.93626												6.35	2.352	15.2606
6.352	2.354	9.93626												6.352	2.354	15.2231
6.353	2.355	9.93626												6.353	2.355	15.2231
6.355	2.357	9.89876												6.355	2.357	15.1856
6.357	2.359	9.89876												6.357	2.359	15.1481
6.358	2.36	9.89876												6.358	2.36	15.1106
6.36	2.362	9.89876												6.36	2.362	15.1106
6.362	2.364	9.89876												6.362	2.364	15.0731
6.363	2.365	9.89876												6.363	2.365	15.0356
6.365	2.367	9.89876												6.365	2.367	14.9981
6.367	2.369	9.89876												6.367	2.369	14.9981
6.368	2.37	9.89876												6.368	2.37	14.9606
6.37	2.372	9.89876												6.37	2.372	14.9231
6.372	2.374	9.89876												6.372	2.374	14.9231
6.373	2.375	9.89876												6.373	2.375	14.8856
6.375	2.377	9.89876												6.375	2.377	14.8481
6.377	2.379	9.89876												6.377	2.379	14.8481
6.378	2.38	9.89876												6.378	2.38	14.8107
6.38	2.382	9.89876												6.38	2.382	14.7731
6.382	2.384	9.89876												6.382	2.384	14.7357
6.383	2.385	9.86127												6.383	2.385	14.7357
6.385	2.387	9.86127												6.385	2.387	14.6982
6.387	2.389	9.86127												6.387	2.389	14.6982
6.388	2.39	9.86127												6.388	2.39	14.6607
6.39	2.392	9.86127												6.39	2.392	14.6232
6.392	2.394	9.86127												6.392	2.394	14.6232
6.393	2.395	9.86127												6.393	2.395	14.5857
6.395	2.397	9.86127												6.395	2.397	14.5857
6.397	2.399	9.86127												6.397	2.399	14.5482
6.398	2.4	9.86127												6.398	2.4	14.5482
6.4	2.402	9.86127												6.4	2.402	14.5107
6.402	2.404	9.86127												6.402	2.404	14.4732
6.403	2.405	9.86127												6.403	2.405	14.4732
6.405	2.407	9.89876												6.405	2.407	14.4357
6.407	2.409	9.89876												6.407	2.409	14.4357
6.408	2.41	9.89876												6.408	2.41	14.3982
6.41	2.412	9.89876												6.41	2.412	14.3982
6.412	2.414	9.89876												6.412	2.414	14.3607
6.413	2.415	9.89876												6.413	2.415	14.3607
6.415	2.417	9.89876												6.415	2.417	14.3232
6.417	2.419	9.89876												6.417	2.419	14.3232
6.418	2.42	9.89876												6.418	2.42	14.2857
6.42	2.422	9.89876												6.42	2.422	14.2857
6.422	2.424	9.89876												6.422	2.424	14.2482
6.423	2.425	9.89876												6.423	2.425	14.2482
6.425	2.427	9.89876												6.425	2.427	14.2107
6.427	2.429	9.89876												6.427	2.429	14.2107
6.428	2.43	9.89876												6.428	2.43	14.2107
6.43	2.432	9.93626												6.43	2.432	14.1732
6.432	2.434	9.93626												6.432	2.434	14.1732
6.433	2.435	9.93626												6.433	2.435	14.1357
6.435	2.437	9.93626												6.435	2.437	14.1357
6.437	2.439	9.93626												6.437	2.439	14.0982
6.438	2.44	9.93626												6.438	2.44	14.0982
6.44	2.442	9.93626												6.44	2.442	14.0607
6.442	2.444	9.93626												6.442	2.444	14.0607
6.443	2.445	9.93626												6.443	2.445	14.0607
6.445	2.447	9.93626												6.445	2.447	14.0233
6.447	2.449	9.93626												6.447	2.449	14.0233
6.448	2.45	9.97375												6.448	2.45	14.0233
6.45	2.452	9.97375												6.45	2.452	13.9857
6.452	2.454	9.97375												6.452	2.454	13.9857
6.453	2.455	9.97375												6.453	2.455	13.9483
6.455	2.457	9.97375												6.455	2.457	13.9483
6.457	2.459	9.97375												6.457	2.459	13.9483
6.458	2.46	9.97375												6.458	2.46	13.9108
6.46	2.462	10.0113												6.46	2.462	13.9108
6.462	2.464	10.0113												6.462	2.464	13.9108
6.463	2.465	10.0113												6.463	2.465	13.8733
6.465	2.467	10.0113												6.465	2.467	13.8733
6.467	2.469	10.0113												6.467	2.469	13.8733
6.468	2.47	10.0487												6.468	2.47	13.8358
6.47	2.472	10.0487												6.47	2.472	13.8358
6.472	2.474	10.0487												6.472	2.474	13.8358
6.473	2.475	10.0487												6.473	2.475	13.8358
6.475	2.477	10.0862												6.475	2.477	13.7983
6.477	2.479	10.0862												6.477	2.479	13.7983
6.478	2.48	10.0862												6.478	2.48	13.7983
6.48	2.482	10.0862												6.48	2.482	13.7983
6.482	2.484	10.0862												6.482	2.484	13.7608
6.483	2.485	10.1237												6.483	2.485	13.7608
6.485	2.487	10.1237												6.485	2.487	13.7608
6.487	2.489	10.1237												6.487	2.489	13.7608
6.488	2.49	10.1237												6.488	2.49	13.7233
6.49	2.492	10.1237												6.49	2.492	13.7233
6.492	2.494	10.1612												6.492	2.494	13.7233
6.493	2.495	10.1612												6.493	2.495	13.7233
6.495	2.497	10.1612												6.495	2.497	13.7233
6.497	2.499	10.1612												6.497	2.499	13.6858
6.498	2.5	10.1612												6.498	2.5	13.6858
6.5	2.502	10.1612												6.5	2.502	13.6858
6.502	2.504	10.1612												6.502	2.504	13.6858
6.503	2.505	10.1612												6.503	2.505	13.6858
6.505	2.507	10.1612												6.505	2.507	13.6858
6.507	2.509	10.1612												6.507	2.509	13.6858
6.508	2.51	10.1612												6.508	2.51	13.6858
6.51	2.512	10.1612												6.51	2.512	13.6858
6.512	2.514	10.1612												6.512	2.514	13.6858
6.513	2.515	10.2362												6.513	2.515	13.6108
6.515	2.517	10.2362												6.515	2.517	13.6483
6.517	2.519	10.2737												6.517	2.519	13.6483
6.518	2.52	10.2737												6.518	2.52	13.6483
6.52	2.522	10.3112												6.52	2.522	13.6483
6.522	2.524	10.3112												6.522	2.524	13.6483
6.523	2.525	10.3112												6.523	2.525	13.6108
6.525	2.527	10.3112												6.525	2.527	13.6108
6.527	2.529	10.3487												6.527	2.529	13.6108
6.528	2.53	10.3487												6.528	2.53	13.6108
6.53	2.532	10.3487												6.53	2.532	13.6108
6.532	2.534	10.3862												6.532	2.534	13.6108
6.533	2.535	10.3862												6.533	2.535	13.6108
6.535	2.537	10.3862												6.535	2.537	13.6108
6.537	2.539	10.4237												6.537	2.539	13.6108
6.538	2.54	10.4237												6.538	2.54	13.6108
6.54	2.542	10.4237												6.54	2.542	13.6108
6.542	2.544	10.4612												6.542	2.544	13.6108
6.543	2.545	10.4612												6.543	2.545	13.6108
6.545	2.547	10.4612												6.545	2.547	13.6108
6.547	2.549	10.4987												6.547	2.549	13.6108
6.548	2.55	10.4987												6.548	2.55	13.6108
6.55	2.552	10.4987												6.55	2.552	13.6108
6.552	2.554	10.5362												6.552	2.554	13.6108
6.553	2.555	10.5362												6.553	2.555	13.6108
6.555	2.557	10.5362												6.555	2.557	13.6108
6.557	2.559	10.5737												6.557	2.559	13.6108
6.558	2.56	10.5737												6.558	2.56	13.6108
6.56	2.562	10.5737												6.56	2.562	13.6108
6.562	2.564	10.6112												6.562	2.564	13.6108
6.563	2.565	10.6112												6.563	2.565	13.6108
6.565	2.567	10.6112												6.565	2.567	13.6108
6.567	2.569	10.6487												6.567	2.569	13.6108
6.568	2.57	10.6487												6.568	2.57	13.6108
6.57	2.572	10.6862												6.57	2.572	13.6483
6.572	2.574	10.6862												6.572	2.574	13.6483
6.573	2.575	10.6862												6.573	2.575	13.6483
6.575	2.577	10.7237												6.575	2.577	13.6483
6.577	2.579	10.7237												6.577	2.579	13.6483
6.578	2.58	10.7612												6.578	2.58	13.6483
6.58	2.582	10.7612												6.58	2.582	13.6483
6.582	2.584	10.7612												6.582	2.584	13.6483
6.583	2.585	10.7987												6.583	2.585	13.6483
6.585	2.587	10.7987												6.585	2.587	13.6858
6.587	2.589	10.8361												6.587	2.589	13.6858
6.588	2.59	10.8361												6.588	2.59	13.6858
6.59	2.592	10.8736												6.59	2.592	13.6858
6.592	2.594	10.8736												6.592	2.594	13.6858
6.593	2.595	10.9111												6.593	2.595	13.7233
6.595	2.597	10.9111												6.595	2.597	13.7233
6.597	2.599	10.9486												6.597	2.599	13.7233
6.598	2.6	10.9486												6.598	2.6	13.7233
6.6	2.602	10.9861												6.6	2.602	13.7233
6.602	2.604	10.9861												6.602	2.604	13.7233
6.603	2.605	11.0236												6.603	2.605	13.7608
6.605	2.607	11.0236												6.605	2.607	13.7608
6.607	2.609	11.0611												6.607	2.609	13.7608
6.608	2.61	11.0611												6.608	2.61	13.7608
6.61	2.612	11.0986												6.61	2.612	13.7608
6.612	2.614	11.0986												6.612	2.614	13.7608
6.613	2.615	11.0986												6.613	2.615	13.7983
6.615	2.617	11.1361												6.615	2.617	13.7983
6.617	2.619	11.1361												6.617	2.619	13.7983
6.618	2.62	11.1736												6.618	2.62	13.7983
6.62	2.622	11.2111												6.62	2.622	13.7983
6.622	2.624	11.2111												6.622	2.624	13.8358
6.623	2.625	11.2486												6.623	2.625	13.8358
6.625	2.627	11.2486												6.625	2.627	13.8358
6.627	2.629	11.2861												6.627	2.629	13.8358
6.628	2.63	11.2861												6.628	2.63	13.8358
6.63	2.632	11.3236												6.63	2.632	13.8733
6.632	2.634	11.3611												6.632	2.634	13.8733
6.633	2.635	11.3611												6.633	2.635	13.8733
6.635	2.637	11.3986												6.635	2.637	13.8733
6.637	2.639	11.3986												6.637	2.639	13.9108
6.638	2.64	11.4361												6.638	2.64	13.9108
6.64	2.642	11.4736												6.64	2.642	13.9108
6.642	2.644	11.4736												6.642	2.644	13.9108
6.643	2.645	11.5111												6.643	2.645	13.9483
6.645	2.647	11.5486												6.645	2.647	13.9483
6.647	2.649	11.5486												6.647	2.649	13.9483
6.648	2.65	11.5861												6.648	2.65	13.9857
6.65	2.652	11.6235												6.65	2.652	13.9857
6.652	2.654	11.6235												6.652	2.654	13.9857
6.653	2.655	11.661												6.653	2.655	13.9857
6.655	2.657	11.6985												6.655	2.657	14.0233
6.657	2.659	11.736												6.657	2.659	14.0233
6.658	2.66	11.736												6.658	2.66	14.0233
6.66	2.662	11.7735												6.66	2.662	14.0233
6.662	2.664	11.811												6.662	2.664	14.0607
6.663	2.665	11.8485												6.663	2.665	14.0982
6.665	2.667	11.886												6.665	2.667	14.0982
6.667	2.669	11.9235												6.667	2.669	14.1357
6.668	2.67	11.961												6.668	2.67	14.1357
6.67	2.672	11.9985												6.67	2.672	14.1357
6.672	2.674	11.9985												6.672	2.674	14.1732
6.673	2.675	12.036												6.673	2.675	14.1732
6.675	2.677	12.0735												6.675	2.677	14.1732
6.677	2.679	12.111												6.677	2.679	14.2107
6.678	2.68	12.1485												6.678	2.68	14.2107
6.68	2.682	12.186												6.68	2.682	14.2107
6.682	2.684	12.261												6.682	2.684	14.2482
6.683	2.685	12.2985												6.683	2.685	14.2482
6.685	2.687	12.336												6.685	2.687	14.2857
6.687	2.689	12.3735												6.687	2.689	14.2857
6.688	2.69	12.4109												6.688	2.69	14.2857
6.69	2.692	12.4484												6.69	2.692	14.3232
6.692	2.694	12.4859												6.692	2.694	14.3232
6.693	2.695	12.5609												6.693	2.695	14.3232
6.695	2.697	12.5984												6.695	2.697	14.3607
6.697	2.699	12.6359												6.697	2.699	14.3607
6.698	2.7	12.6734												6.698	2.7	14.3982
6.7	2.702	12.7484												6.7	2.702	14.3982
6.702	2.704	12.7859												6.702	2.704	14.3982
6.703	2.705	12.8234												6.703	2.705	14.4357
6.705	2.707	12.8984												6.705	2.707	14.4357
6.707	2.709	12.9359												6.707	2.709	14.4732
6.708	2.71	13.0109												6.708	2.71	14.4732
6.71	2.712	13.0484												6.71	2.712	14.5107
6.712	2.714	13.1234												6.712	2.714	14.5107
6.713	2.715	13.1609												6.713	2.715	14.5482
6.715	2.717	13.2358												6.715	2.717	14.5482
6.717	2.719	13.2733												6.717	2.719	14.5857
6.718	2.72	13.3483												6.718	2.72	14.6232
6.72	2.722	13.4233												6.72	2.722	14.6232
6.722	2.724	13.4608												6.722	2.724	14.6607
6.723	2.725	13.5358												6.723	2.725	14.6607
6.725	2.727	13.6108												6.725	2.727	14.6982
6.727	2.729	13.6483												6.727	2.729	14.7357
6.728	2.73	13.7233												6.728	2.73	14.7357
6.73	2.732	13.7983												6.73	2.732	14.7731
6.732	2.734	13.8733												6.732	2.734	14.8107
6.733	2.735	13.9483												6.733	2.735	14.8107
6.735	2.737	13.9857												6.735	2.737	14.8481
6.737	2.739	14.0607												6.737	2.739	14.8856
6.738	2.74	14.1357												6.738	2.74	14.9231
6.74	2.742	14.2107												6.74	2.742	14.9231
6.742	2.744	14.2857												6.742	2.744	14.9606
6.743	2.745	14.3607												6.743	2.745	14.9981
6.745	2.747	14.4357												6.745	2.747	15.0356
6.747	2.749	14.5107												6.747	2.749	15.0731
6.748	2.75	14.5857												6.748	2.75	15.1106
6.75	2.752	14.6607												6.75	2.752	15.1106
6.752	2.754	14.7357												6.752	2.754	15.1481
6.753	2.755	14.8107												6.753	2.755	15.1856
6.755	2.757	14.8856												6.755	2.757	15.2231
6.757	2.759	14.9606												6.757	2.759	15.2606
6.758	2.76	15.0356												6.758	2.76	15.2981
6.76	2.762	15.1481												6.76	2.762	15.3356
6.762	2.764	15.2231												6.762	2.764	15.3731
6.763	2.765	15.2981												6.763	2.765	15.4106
6.765	2.767	15.3731												6.765	2.767	15.4481
6.767	2.769	15.4481												6.767	2.769	15.4856
6.768	2.77	15.5605												6.768	2.77	15.5231
6.77	2.772	15.6356												6.77	2.772	15.5605
6.772	2.774	15.7105												6.772	2.774	15.5981
6.773	2.775	15.7855												6.773	2.775	15.673
6.775	2.777	15.898												6.775	2.777	15.7105
6.777	2.779	15.973												6.777	2.779	15.748
6.778	2.78	16.048												6.778	2.78	15.7855
6.78	2.782	16.123												6.78	2.782	15.823
6.782	2.784	16.2355												6.782	2.784	15.898
6.783	2.785	16.3105												6.783	2.785	15.9355
6.785	2.787	16.3854												6.785	2.787	15.973
6.787	2.789	16.4979												6.787	2.789	16.0105
6.788	2.79	16.5729												6.788	2.79	16.0855
6.79	2.792	16.6854												6.79	2.792	16.123
6.792	2.794	16.7604												6.792	2.794	16.1605
6.793	2.795	16.8354												6.793	2.795	16.2355
6.795	2.797	16.9479												6.795	2.797	16.273
6.797	2.799	17.0229												6.797	2.799	16.3105
6.798	2.8	17.0979												6.798	2.8	16.3854
6.8	2.802	17.2103												6.8	2.802	16.423
6.802	2.804	17.2853												6.802	2.804	16.4979
6.803	2.805	17.3978												6.803	2.805	16.5354
6.805	2.807	17.4728												6.805	2.807	16.6104
6.807	2.809	17.5478												6.807	2.809	16.6479
6.808	2.81	17.6603												6.808	2.81	16.7229
6.81	2.812	17.7353												6.81	2.812	16.7604
6.812	2.814	17.8478												6.812	2.814	16.8354
6.813	2.815	17.9228												6.813	2.815	16.9104
6.815	2.817	17.9977												6.815	2.817	16.9479
6.817	2.819	18.1102												6.817	2.819	17.0229
6.818	2.82	18.1852												6.818	2.82	17.0604
6.82	2.822	18.2977												6.82	2.822	17.1354
6.822	2.824	18.3727												6.822	2.824	17.2103
6.823	2.825	18.4477												6.823	2.825	17.2853
6.825	2.827	18.5602												6.825	2.827	17.3228
6.827	2.829	18.6352												6.827	2.829	17.3978
6.828	2.83	18.7477												6.828	2.83	17.4728
6.83	2.832	18.8226												6.83	2.832	17.5103
6.832	2.834	18.8976												6.832	2.834	17.5853
6.833	2.835	19.0101												6.833	2.835	17.6603
6.835	2.837	19.0851												6.835	2.837	17.7353
6.837	2.839	19.1976												6.837	2.839	17.7728
6.838	2.84	19.2726												6.838	2.84	17.8478
6.84	2.842	19.3476												6.84	2.842	17.9228
6.842	2.844	19.4601												6.842	2.844	17.9977
6.843	2.845	19.5351												6.843	2.845	18.0727
6.845	2.847	19.6101												6.845	2.847	18.1477
6.847	2.849	19.7225												6.847	2.849	18.2227
6.848	2.85	19.7975												6.848	2.85	18.2602
6.85	2.852	19.8725												6.85	2.852	18.3352
6.852	2.854	19.985												6.852	2.854	18.4102
6.853	2.855	20.06												6.853	2.855	18.4852
6.855	2.857	20.135												6.855	2.857	18.5602
6.857	2.859	20.21												6.857	2.859	18.6352
6.858	2.86	20.3225												6.858	2.86	18.7102
6.86	2.862	20.3974												6.86	2.862	18.7852
6.862	2.864	20.4724												6.862	2.864	18.8601
6.863	2.865	20.5849												6.863	2.865	18.9351
6.865	2.867	20.6599												6.865	2.867	19.0101
6.867	2.869	20.7349												6.867	2.869	19.0851
6.868	2.87	20.8099												6.868	2.87	19.1601
6.87	2.872	20.9224												6.87	2.872	19.2351
6.872	2.874	20.9974												6.872	2.874	19.3101
6.873	2.875	21.0724												6.873	2.875	19.3851
6.875	2.877	21.1474												6.875	2.877	19.4601
6.877	2.879	21.2223												6.877	2.879	19.5351
6.878	2.88	21.3348												6.878	2.88	19.6101
6.88	2.882	21.4098												6.88	2.882	19.685
6.882	2.884	21.4848												6.882	2.884	19.7975
6.883	2.885	21.5598												6.883	2.885	19.8725
6.885	2.887	21.6348												6.885	2.887	19.9475
6.887	2.889	21.7098												6.887	2.889	20.0225
6.888	2.89	21.7848												6.888	2.89	20.0975
6.89	2.892	21.8973												6.89	2.892	20.1725
6.892	2.894	21.9722												6.892	2.894	20.2475
6.893	2.895	22.0472												6.893	2.895	20.3225
6.895	2.897	22.1222												6.895	2.897	20.3974
6.897	2.899	22.1972												6.897	2.899	20.4724
6.898	2.9	22.2722												6.898	2.9	20.5849
6.9	2.902	22.3472												6.9	2.902	20.6599
6.902	2.904	22.4222												6.902	2.904	20.7349
6.903	2.905	22.4972												6.903	2.905	20.8099
6.905	2.907	22.5722												6.905	2.907	20.8849
6.907	2.909	22.6472												6.907	2.909	20.9599
6.908	2.91	22.7222												6.908	2.91	21.0724
6.91	2.912	22.7971												6.91	2.912	21.1474
6.912	2.914	22.8346												6.912	2.914	21.2223
6.913	2.915	22.9096												6.913	2.915	21.2973
6.915	2.917	22.9846												6.915	2.917	21.3723
6.917	2.919	23.0596												6.917	2.919	21.4848
6.918	2.92	23.0971												6.918	2.92	21.5598
6.92	2.922	23.1721												6.92	2.922	21.6348
6.922	2.924	23.2471												6.922	2.924	21.7098
6.923	2.925	23.3221												6.923	2.925	21.7848
6.925	2.927	23.3596												6.925	2.927	21.8973
6.927	2.929	23.4346												6.927	2.929	21.9722
6.928	2.93	23.4721												6.928	2.93	22.0472
6.93	2.932	23.5471												6.93	2.932	22.1222
6.932	2.934	23.6221												6.932	2.934	22.2347
6.933	2.935	23.6595												6.933	2.935	22.3097
6.935	2.937	23.7345												6.935	2.937	22.3847
6.937	2.939	23.772												6.937	2.939	22.4597
6.938	2.94	23.8095												6.938	2.94	22.5722
6.94	2.942	23.8845												6.94	2.942	22.6472
6.942	2.944	23.922												6.942	2.944	22.7222
6.943	2.945	23.9595												6.943	2.945	22.7971
6.945	2.947	24.0345												6.945	2.947	22.8721
6.947	2.949	24.072												6.947	2.949	22.9846
6.948	2.95	24.1095												6.948	2.95	23.0596
6.95	2.952	24.147												6.95	2.952	23.1346
6.952	2.954	24.222												6.952	2.954	23.2096
6.953	2.955	24.2595												6.953	2.955	23.3221
6.955	2.957	24.297												6.955	2.957	23.3971
6.957	2.959	24.3345												6.957	2.959	23.4721
6.958	2.96	24.3719												6.958	2.96	23.5471
6.96	2.962	24.4094												6.96	2.962	23.6221
6.962	2.964	24.4469												6.962	2.964	23.7345
6.963	2.965	24.4844												6.963	2.965	23.8095
6.965	2.967	24.4844												6.965	2.967	23.8845
6.967	2.969	24.5219												6.967	2.969	23.9595
6.968	2.97	24.5594												6.968	2.97	24.0345
6.97	2.972	24.5594												6.97	2.972	24.1095
6.972	2.974	24.5969												6.972	2.974	24.1845
6.973	2.975	24.6344												6.973	2.975	24.2595
6.975	2.977	24.6344												6.975	2.977	24.3345
6.977	2.979	24.6719												6.977	2.979	24.4469
6.978	2.98	24.6719												6.978	2.98	24.4844
6.98	2.982	24.7094												6.98	2.982	24.5594
6.982	2.984	24.7094												6.982	2.984	24.6719
6.983	2.985	24.7469												6.983	2.985	24.7469
6.985	2.987	24.7469												6.985	2.987	24.7844
6.987	2.989	24.7469												6.987	2.989	24.8594
6.988	2.99	24.7469												6.988	2.99	24.9344
6.99	2.992	24.7469												6.99	2.992	25.0094
6.992	2.994	24.7844												6.992	2.994	25.0844
6.993	2.995	24.7844												6.993	2.995	25.1594
6.995	2.997	24.7844												6.995	2.997	25.2343
6.997	2.999	24.7844												6.997	2.999	25.3093
6.998	3	24.7844												6.998	3	25.3468
7	3.002	24.7844												7	3.002	25.3468
7.002	3.004	24.7844												7.002	3.004	25.3468
7.003	3.005	24.7844												7.003	3.005	25.3468
7.005	3.007	24.7844												7.005	3.007	25.3468
7.007	3.009	24.7844												7.007	3.009	25.3468
7.008	3.01	24.7844												7.008	3.01	25.3468
7.01	3.012	24.7844												7.01	3.012	25.4593
7.012	3.014	24.7844												7.012	3.014	25.7218
7.013	3.015	24.6344												7.013	3.015	25.8718
7.015	3.017	24.6344												7.015	3.017	25.9468
7.017	3.019	24.5969												7.017	3.019	26.0218
7.018	3.02	24.5969												7.018	3.02	26.0592
7.02	3.022	24.5594												7.02	3.022	26.1342
7.022	3.024	24.5219												7.022	3.024	26.1717
7.023	3.025	24.5219												7.023	3.025	26.2092
7.025	3.027	24.4844												7.025	3.027	26.2842
7.027	3.029	24.4469												7.027	3.029	26.3217
7.028	3.03	24.4094												7.028	3.03	26.3592
7.03	3.032	24.3719												7.03	3.032	26.3967
7.032	3.034	24.3345												7.032	3.034	26.4342
7.033	3.035	24.297												7.033	3.035	26.4717
7.035	3.037	24.2595												7.035	3.037	26.5092
7.037	3.039	24.222												7.037	3.039	26.5467
7.038	3.04	24.1845												7.038	3.04	26.6217
7.04	3.042	24.147												7.04	3.042	26.6217
7.042	3.044	24.1095												7.042	3.044	26.6592
7.043	3.045	24.072												7.043	3.045	26.6967
7.045	3.047	23.997												7.045	3.047	26.7342
7.047	3.049	23.9595												7.047	3.049	26.7717
7.048	3.05	23.922												7.048	3.05	26.7717
7.05	3.052	23.8845												7.05	3.052	26.8091
7.052	3.054	23.8095												7.052	3.054	26.8466
7.053	3.055	23.772												7.053	3.055	26.8466
7.055	3.057	23.697												7.055	3.057	26.8841
7.057	3.059	23.6595												7.057	3.059	26.8841
7.058	3.06	23.5846												7.058	3.06	26.9216
7.06	3.062	23.5471												7.06	3.062	26.9216
7.062	3.064	23.4721												7.062	3.064	26.9216
7.063	3.065	23.4346												7.063	3.065	26.9591
7.065	3.067	23.3596												7.065	3.067	26.9591
7.067	3.069	23.3221												7.067	3.069	26.9591
7.068	3.07	23.2471												7.068	3.07	26.9591
7.07	3.072	23.1721												7.07	3.072	26.9966
7.072	3.074	23.1346												7.072	3.074	26.9966
7.073	3.075	23.0596												7.073	3.075	26.9966
7.075	3.077	22.9846												7.075	3.077	26.9966
7.077	3.079	22.9471												7.077	3.079	26.9966
7.078	3.08	22.8721												7.078	3.08	26.9966
7.08	3.082	22.7971												7.08	3.082	26.9591
7.082	3.084	22.7597												7.082	3.084	26.9591
7.083	3.085	22.6847												7.083	3.085	26.9591
7.085	3.087	22.6097												7.085	3.087	26.9591
7.087	3.089	22.5722												7.087	3.089	26.9591
7.088	3.09	22.4972												7.088	3.09	26.9216
7.09	3.092	22.4222												7.09	3.092	26.9216
7.092	3.094	22.3472												7.092	3.094	26.9216
7.093	3.095	22.2722												7.093	3.095	26.8841
7.095	3.097	22.2347												7.095	3.097	26.8841
7.097	3.099	22.1597												7.097	3.099	26.8466
7.098	3.1	22.0847												7.098	3.1	26.8091
7.1	3.102	22.0098												7.1	3.102	26.8091
7.102	3.104	21.9722												7.102	3.104	26.7717
7.103	3.105	21.8973												7.103	3.105	26.7717
7.105	3.107	21.8223												7.105	3.107	26.7342
7.107	3.109	21.7473												7.107	3.109	26.6967
7.108	3.11	21.6723												7.108	3.11	26.6592
7.11	3.112	21.6348												7.11	3.112	26.6592
7.112	3.114	21.5598												7.112	3.114	26.6217
7.113	3.115	21.4848												7.113	3.115	26.5842
7.115	3.117	21.4098												7.115	3.117	26.5467
7.117	3.119	21.3723												7.117	3.119	26.5092
7.118	3.12	21.2973												7.118	3.12	26.4717
7.12	3.122	21.2223												7.12	3.122	26.4342
7.122	3.124	21.1849												7.122	3.124	26.3967
7.123	3.125	21.1099												7.123	3.125	26.3592
7.125	3.127	21.0349												7.125	3.127	26.3217
7.127	3.129	20.9974												7.127	3.129	26.2842
7.128	3.13	20.9224												7.128	3.13	26.2467
7.13	3.132	20.8474												7.13	3.132	26.2092
7.132	3.134	20.8099												7.132	3.134	26.1717
7.133	3.135	20.7349												7.133	3.135	26.1342
7.135	3.137	20.6974												7.135	3.137	26.0967
7.137	3.139	20.6224												7.137	3.139	26.0218
7.138	3.14	20.5474												7.138	3.14	25.9842
7.14	3.142	20.5099												7.14	3.142	25.9468
7.142	3.144	20.435												7.142	3.144	25.9093
7.143	3.145	20.3974												7.143	3.145	25.8343
7.145	3.147	20.3225												7.145	3.147	25.7968
7.147	3.149	20.285												7.147	3.149	25.7593
7.148	3.15	20.21												7.148	3.15	25.7218
7.15	3.152	20.1725												7.15	3.152	25.6468
7.152	3.154	20.0975												7.152	3.154	25.6093
7.153	3.155	20.06												7.153	3.155	25.5718
7.155	3.157	20.0225												7.155	3.157	25.5343
7.157	3.159	19.9475												7.157	3.159	25.4593
7.158	3.16	19.91												7.158	3.16	25.4218
7.16	3.162	19.8725												7.16	3.162	25.3843
7.162	3.164	19.7975												7.162	3.164	25.3093
7.163	3.165	19.76												7.163	3.165	25.2718
7.165	3.167	19.7225												7.165	3.167	25.2343
7.167	3.169	19.685												7.167	3.169	25.1594
7.168	3.17	19.6101												7.168	3.17	25.1219
7.17	3.172	19.5725												7.17	3.172	25.0844
7.172	3.174	19.5351												7.172	3.174	25.0094
7.173	3.175	19.4976												7.173	3.175	24.9719
7.175	3.177	19.4601												7.175	3.177	24.8969
7.177	3.179	19.3851												7.177	3.179	24.8594
7.178	3.18	19.3476												7.178	3.18	24.8219
7.18	3.182	19.3101												7.18	3.182	24.7469
7.182	3.184	19.2726												7.182	3.184	24.7094
7.183	3.185	19.2351												7.183	3.185	24.6719
7.185	3.187	19.1976												7.185	3.187	24.5969
7.187	3.189	19.1601												7.187	3.189	24.5594
7.188	3.19	19.1226												7.188	3.19	24.5219
7.19	3.192	19.0851												7.19	3.192	24.4844
7.192	3.194	19.0476												7.192	3.194	24.4094
7.193	3.195	19.0101												7.193	3.195	24.3719
7.195	3.197	19.0101												7.195	3.197	24.3345
7.197	3.199	18.9726												7.197	3.199	24.2595
7.198	3.2	18.9351												7.198	3.2	24.222
7.2	3.202	18.8976												7.2	3.202	24.1845
7.202	3.204	18.8601												7.202	3.204	24.147
7.203	3.205	18.8226												7.203	3.205	24.072
7.205	3.207	18.8226												7.205	3.207	24.0345
7.207	3.209	18.7852												7.207	3.209	23.997
7.208	3.21	18.7477												7.208	3.21	23.9595
7.21	3.212	18.7102												7.21	3.212	23.922
7.212	3.214	18.7102												7.212	3.214	23.847
7.213	3.215	18.6727												7.213	3.215	23.8095
7.215	3.217	18.6352												7.215	3.217	23.772
7.217	3.219	18.6352												7.217	3.219	23.7345
7.218	3.22	18.5977												7.218	3.22	23.697
7.22	3.222	18.5602												7.22	3.222	23.6595
7.222	3.224	18.5602												7.222	3.224	23.5846
7.223	3.225	18.5227												7.223	3.225	23.5471
7.225	3.227	18.5227												7.225	3.227	23.5096
7.227	3.229	18.4852												7.227	3.229	23.4721
7.228	3.23	18.4852												7.228	3.23	23.4346
7.23	3.232	18.4477												7.23	3.232	23.3971
7.232	3.234	18.4477												7.232	3.234	23.3596
7.233	3.235	18.4102												7.233	3.235	23.3221
7.235	3.237	18.4102												7.235	3.237	23.2846
7.237	3.239	18.4102												7.237	3.239	23.2471
7.238	3.24	18.3727												7.238	3.24	23.2096
7.24	3.242	18.3727												7.24	3.242	23.1721
7.242	3.244	18.3727												7.242	3.244	23.1346
7.243	3.245	18.3352												7.243	3.245	23.0971
7.245	3.247	18.3352												7.245	3.247	23.0596
7.247	3.249	18.3352												7.247	3.249	23.0221
7.248	3.25	18.2977												7.248	3.25	22.9846
7.25	3.252	18.2977												7.25	3.252	22.9471
7.252	3.254	18.2977												7.252	3.254	22.9096
7.253	3.255	18.2977												7.253	3.255	22.8721
7.255	3.257	18.2977												7.255	3.257	22.8721
7.257	3.259	18.2602												7.257	3.259	22.8346
7.258	3.26	18.2602												7.258	3.26	22.7971
7.26	3.262	18.2602												7.26	3.262	22.7597
7.262	3.264	18.2602												7.262	3.264	22.7222
7.263	3.265	18.2602												7.263	3.265	22.7222
7.265	3.267	18.2602												7.265	3.267	22.6847
7.267	3.269	18.2602												7.267	3.269	22.6472
7.268	3.27	18.2602												7.268	3.27	22.6097
7.27	3.272	18.2602												7.27	3.272	22.6097
7.272	3.274	18.2602												7.272	3.274	22.5722
7.273	3.275	18.2602												7.273	3.275	22.5347
7.275	3.277	18.2602												7.275	3.277	22.5347
7.277	3.279	18.2977												7.277	3.279	22.4972
7.278	3.28	18.2977												7.278	3.28	22.4972
7.28	3.282	18.2977												7.28	3.282	22.4597
7.282	3.284	18.2977												7.282	3.284	22.4222
7.283	3.285	18.2977												7.283	3.285	22.4222
7.285	3.287	18.3352												7.285	3.287	22.3847
7.287	3.289	18.3352												7.287	3.289	22.3847
7.288	3.29	18.3352												7.288	3.29	22.3472
7.29	3.292	18.3727												7.29	3.292	22.3472
7.292	3.294	18.3727												7.292	3.294	22.3097
7.293	3.295	18.3727												7.293	3.295	22.3097
7.295	3.297	18.4102												7.295	3.297	22.2722
7.297	3.299	18.4102												7.297	3.299	22.2722
7.298	3.3	18.4477												7.298	3.3	22.2347
7.3	3.302	18.4477												7.3	3.302	22.2347
7.302	3.304	18.4852												7.302	3.304	22.1972
7.303	3.305	18.4852												7.303	3.305	22.1972
7.305	3.307	18.5227												7.305	3.307	22.1972
7.307	3.309	18.5227												7.307	3.309	22.1597
7.308	3.31	18.5602												7.308	3.31	22.1597
7.31	3.312	18.5977												7.31	3.312	22.1597
7.312	3.314	18.5977												7.312	3.314	22.1222
7.313	3.315	18.6352												7.313	3.315	22.1222
7.315	3.317	18.6727												7.315	3.317	22.1222
7.317	3.319	18.7102												7.317	3.319	22.0847
7.318	3.32	18.7477												7.318	3.32	22.0847
7.32	3.322	18.7477												7.32	3.322	22.0847
7.322	3.324	18.7852												7.322	3.324	22.0847
7.323	3.325	18.8226												7.323	3.325	22.0472
7.325	3.327	18.8601												7.325	3.327	22.0472
7.327	3.329	18.9351												7.327	3.329	22.0472
7.328	3.33	18.9726												7.328	3.33	22.0472
7.33	3.332	19.0101												7.33	3.332	22.0472
[truncated: 3,400 more rows]

## Sheet: Fig. 2d
3.498	0	103.112										3.498	0	103.112
3.5	0.002	103.112										3.5	0.002	103.112
3.502	0.004	103.112										3.502	0.004	103.112
3.503	0.005	103.112										3.503	0.005	103.112
3.505	0.007	102.475										3.505	0.007	102.512
3.507	0.009	103.112										3.507	0.009	103.112
3.508	0.01	103.112										3.508	0.01	103.112
3.51	0.012	103.112										3.51	0.012	103.112
3.512	0.014	103.112										3.512	0.014	103.112
3.513	0.015	103.112										3.513	0.015	103.112
3.515	0.017	103.112										3.515	0.017	103.112
3.517	0.019	103.112										3.517	0.019	103.112
3.518	0.02	103.112										3.518	0.02	103.112
3.52	0.022	103.112										3.52	0.022	103.112
3.522	0.024	103.112										3.522	0.024	103.112
3.523	0.025	103.112										3.523	0.025	103.112
3.525	0.027	103.112										3.525	0.027	103.112
3.527	0.029	103.112										3.527	0.029	103.112
3.528	0.03	103.112										3.528	0.03	103.112
3.53	0.032	103.112										3.53	0.032	103.112
3.532	0.034	103.112										3.532	0.034	103.112
3.533	0.035	103.112										3.533	0.035	103.112
3.535	0.037	103.112										3.535	0.037	103.112
3.537	0.039	103.112										3.537	0.039	103.112
3.538	0.04	103.112										3.538	0.04	103.112
3.54	0.042	103.112										3.54	0.042	103.112
3.542	0.044	103.112										3.542	0.044	103.112
3.543	0.045	103.112										3.543	0.045	103.112
3.545	0.047	103.112										3.545	0.047	103.112
3.547	0.049	103.112										3.547	0.049	103.112
3.548	0.05	103.112										3.548	0.05	103.112
3.55	0.052	103.112										3.55	0.052	103.112
3.552	0.054	103.112										3.552	0.054	103.112
3.553	0.055	103.112										3.553	0.055	103.112
3.555	0.057	103.112										3.555	0.057	103.112
3.557	0.059	103.112										3.557	0.059	103.112
3.558	0.06	103.112										3.558	0.06	103.112
3.56	0.062	103.112										3.56	0.062	103.112
3.562	0.064	103.112										3.562	0.064	103.112
3.563	0.065	103.112										3.563	0.065	103.112
3.565	0.067	103.112										3.565	0.067	103.112
3.567	0.069	103.112										3.567	0.069	103.112
3.568	0.07	103.112										3.568	0.07	103.112
3.57	0.072	103.112										3.57	0.072	103.112
3.572	0.074	103.112										3.572	0.074	103.112
3.573	0.075	103.112										3.573	0.075	103.112
3.575	0.077	103.112										3.575	0.077	103.112
3.577	0.079	103.112										3.577	0.079	103.112
3.578	0.08	103.112										3.578	0.08	103.112
3.58	0.082	103.112										3.58	0.082	103.112
3.582	0.084	103.112										3.582	0.084	103.112
3.583	0.085	103.112										3.583	0.085	103.112
3.585	0.087	103.112										3.585	0.087	103.112
3.587	0.089	103.112										3.587	0.089	103.112
3.588	0.09	103.112										3.588	0.09	103.112
3.59	0.092	103.112										3.59	0.092	103.112
3.592	0.094	103.112										3.592	0.094	103.112
3.593	0.095	103.112										3.593	0.095	103.112
3.595	0.097	103.112										3.595	0.097	103.112
3.597	0.099	103.112										3.597	0.099	103.112
3.598	0.1	103.112										3.598	0.1	103.112
3.6	0.102	103.112										3.6	0.102	103.112
3.602	0.104	103.112										3.602	0.104	103.112
3.603	0.105	103.112										3.603	0.105	103.112
3.605	0.107	103.112										3.605	0.107	103.112
3.607	0.109	103.112										3.607	0.109	103.112
3.608	0.11	103.112										3.608	0.11	103.112
3.61	0.112	103.112										3.61	0.112	103.112
3.612	0.114	103.112										3.612	0.114	103.112
3.613	0.115	103.112										3.613	0.115	103.112
3.615	0.117	103.112										3.615	0.117	103.112
3.617	0.119	103.112										3.617	0.119	103.112
3.618	0.12	103.112										3.618	0.12	103.112
3.62	0.122	103.112										3.62	0.122	103.112
3.622	0.124	103.112										3.622	0.124	103.112
3.623	0.125	103.112										3.623	0.125	103.112
3.625	0.127	103.112										3.625	0.127	103.112
3.627	0.129	103.112										3.627	0.129	103.112
3.628	0.13	103.112										3.628	0.13	103.112
3.63	0.132	103.112										3.63	0.132	103.112
3.632	0.134	103.112										3.632	0.134	103.112
3.633	0.135	103.112										3.633	0.135	103.112
3.635	0.137	103.112										3.635	0.137	103.112
3.637	0.139	103.112										3.637	0.139	103.112
3.638	0.14	103.112										3.638	0.14	103.112
3.64	0.142	103.112										3.64	0.142	103.112
3.642	0.144	103.112										3.642	0.144	103.112
3.643	0.145	103.112										3.643	0.145	103.112
3.645	0.147	103.112										3.645	0.147	103.112
3.647	0.149	103.112										3.647	0.149	103.112
3.648	0.15	103.112										3.648	0.15	103.112
3.65	0.152	103.112										3.65	0.152	103.112
3.652	0.154	103.112										3.652	0.154	103.112
3.653	0.155	103.112										3.653	0.155	103.112
3.655	0.157	103.112										3.655	0.157	103.112
3.657	0.159	103.112										3.657	0.159	103.112
3.658	0.16	103.112										3.658	0.16	103.112
3.66	0.162	103.112										3.66	0.162	103.112
3.662	0.164	103.112										3.662	0.164	103.112
3.663	0.165	103.112										3.663	0.165	103.112
3.665	0.167	103.112										3.665	0.167	103.112
3.667	0.169	103.112										3.667	0.169	103.112
3.668	0.17	103.112										3.668	0.17	103.112
3.67	0.172	103.112										3.67	0.172	103.112
3.672	0.174	103.112										3.672	0.174	103.112
3.673	0.175	103.112										3.673	0.175	103.112
3.675	0.177	103.112										3.675	0.177	103.112
3.677	0.179	103.112										3.677	0.179	103.112
3.678	0.18	103.112										3.678	0.18	103.112
3.68	0.182	103.112										3.68	0.182	103.112
3.682	0.184	103.112										3.682	0.184	103.112
3.683	0.185	103.112										3.683	0.185	103.112
3.685	0.187	102.55										3.685	0.187	103.112
3.687	0.189	101.35										3.687	0.189	103.112
3.688	0.19	100.188										3.688	0.19	103.112
3.69	0.192	99.0251										3.69	0.192	103.112
3.692	0.194	97.8628										3.692	0.194	103.112
3.693	0.195	96.7379										3.693	0.195	103.112
3.695	0.197	95.6505										3.695	0.197	103.112
3.697	0.199	94.5632										3.697	0.199	103.112
3.698	0.2	93.5133										3.698	0.2	103.112
3.7	0.202	92.5009										3.7	0.202	103.112
3.702	0.204	91.4886										3.702	0.204	103.112
3.703	0.205	90.5137										3.703	0.205	103.112
3.705	0.207	89.5388										3.705	0.207	103.112
3.707	0.209	88.6014										3.707	0.209	103.112
3.708	0.21	87.664										3.708	0.21	103.112
3.71	0.212	86.7642										3.71	0.212	103.112
3.712	0.214	85.9018										3.712	0.214	103.112
3.713	0.215	85.0019										3.713	0.215	103.112
3.715	0.217	84.177										3.715	0.217	103.112
3.717	0.219	83.3146										3.717	0.219	103.112
3.718	0.22	82.4897										3.718	0.22	103.112
3.72	0.222	81.7023										3.72	0.222	103.112
3.722	0.224	80.8774										3.722	0.224	103.112
3.723	0.225	80.09										3.723	0.225	103.112
3.725	0.227	79.3401										3.725	0.227	103.112
3.727	0.229	78.5902										3.727	0.229	103.112
3.728	0.23	77.8028										3.728	0.23	103.112
3.73	0.232	77.0904										3.73	0.232	103.112
3.732	0.234	76.3405										3.732	0.234	103.112
3.733	0.235	75.628										3.733	0.235	103.112
3.735	0.237	74.9156										3.735	0.237	103.112
3.737	0.239	74.2032										3.737	0.239	103.112
3.738	0.24	73.5283										3.738	0.24	103.112
3.74	0.242	72.8534										3.74	0.242	103.112
3.742	0.244	72.1785										3.742	0.244	103.112
3.743	0.245	71.5036										3.743	0.245	103.112
3.745	0.247	70.8286										3.745	0.247	103.112
3.747	0.249	70.1912										3.747	0.249	103.112
3.748	0.25	69.5538										3.748	0.25	103.112
3.75	0.252	68.9164										3.75	0.252	103.112
3.752	0.254	68.3165										3.752	0.254	103.112
3.753	0.255	67.679										3.753	0.255	103.112
3.755	0.257	67.0791										3.755	0.257	103.112
3.757	0.259	66.4792										3.757	0.259	103.112
3.758	0.26	65.8793										3.758	0.26	103.112
3.76	0.262	65.2793										3.76	0.262	103.112
3.762	0.264	64.7169										3.762	0.264	103.112
3.763	0.265	64.1545										3.763	0.265	103.112
3.765	0.267	63.5921										3.765	0.267	103.112
3.767	0.269	63.0296										3.767	0.269	103.112
3.768	0.27	62.4672										3.768	0.27	103.112
3.77	0.272	61.9423										3.77	0.272	103.112
3.772	0.274	61.4173										3.772	0.274	103.112
3.773	0.275	60.8924										3.773	0.275	103.112
3.775	0.277	60.3674										3.775	0.277	103.112
3.777	0.279	59.8425										3.777	0.279	103.112
3.778	0.28	59.3551										3.778	0.28	103.112
3.78	0.282	58.8676										3.78	0.282	103.112
3.782	0.284	58.3802										3.782	0.284	103.112
3.783	0.285	57.8928										3.783	0.285	103.112
3.785	0.287	57.4053										3.785	0.287	103.112
3.787	0.289	56.9554										3.787	0.289	103.112
3.788	0.29	56.4679										3.788	0.29	103.112
3.79	0.292	56.018										3.79	0.292	102.362
3.792	0.294	55.568										3.792	0.294	101.125
3.793	0.295	55.1181										3.793	0.295	99.925
3.795	0.297	54.7057										3.795	0.297	98.7252
3.797	0.299	54.2557										3.797	0.299	97.5628
3.798	0.3	53.8433										3.798	0.3	96.4005
3.8	0.302	53.3933										3.8	0.302	95.2756
3.802	0.304	52.9809										3.802	0.304	94.1882
3.803	0.305	52.5684										3.803	0.305	93.1384
3.805	0.307	52.156										3.805	0.307	92.0885
3.807	0.309	51.781										3.807	0.309	91.0761
3.808	0.31	51.3686										3.808	0.31	90.0637
3.81	0.312	50.9936										3.81	0.312	89.0889
3.812	0.314	50.6187										3.812	0.314	88.1515
3.813	0.315	50.2437										3.813	0.315	87.2141
3.815	0.317	49.8688										3.815	0.317	86.2767
3.817	0.319	49.4938										3.817	0.319	85.3768
3.818	0.32	49.1189										3.818	0.32	84.5144
3.82	0.322	48.7439										3.82	0.322	83.6521
3.822	0.324	48.4064										3.822	0.324	82.8272
3.823	0.325	48.069										3.823	0.325	82.0023
3.825	0.327	47.7315										3.825	0.327	81.1774
3.827	0.329	47.3566										3.827	0.329	80.3525
3.828	0.33	47.0566										3.828	0.33	79.5651
3.83	0.332	46.7192										3.83	0.332	78.7777
3.832	0.334	46.3817										3.832	0.334	78.0277
3.833	0.335	46.0442										3.833	0.335	77.2778
3.835	0.337	45.7443										3.835	0.337	76.5279
3.837	0.339	45.4068										3.837	0.339	75.778
3.838	0.34	45.1069										3.838	0.34	75.0656
3.84	0.342	44.8069										3.84	0.342	74.3532
3.842	0.344	44.5069										3.842	0.344	73.6408
3.843	0.345	44.207										3.843	0.345	72.9284
3.845	0.347	43.907										3.845	0.347	72.2535
3.847	0.349	43.6071										3.847	0.349	71.5786
3.848	0.35	43.3071										3.848	0.35	70.9036
3.85	0.352	43.0446										3.85	0.352	70.2287
3.852	0.354	42.7447										3.852	0.354	69.5913
3.853	0.355	42.4822										3.853	0.355	68.9539
3.855	0.357	42.1822										3.855	0.357	68.3165
3.857	0.359	41.9198										3.857	0.359	67.679
3.858	0.36	41.6573										3.858	0.36	67.0416
3.86	0.362	41.3948										3.86	0.362	66.4417
3.862	0.364	41.1324										3.862	0.364	65.8418
3.863	0.365	40.8699										3.863	0.365	65.2418
3.865	0.367	40.6074										3.865	0.367	64.6794
3.867	0.369	40.345										3.867	0.369	64.0795
3.868	0.37	40.0825										3.868	0.37	63.5171
3.87	0.372	39.8575										3.87	0.372	62.9546
3.872	0.374	39.5951										3.872	0.374	62.3922
3.873	0.375	39.3701										3.873	0.375	61.8298
3.875	0.377	39.1076										3.875	0.377	61.3048
3.877	0.379	38.8826										3.877	0.379	60.7799
3.878	0.38	38.6577										3.878	0.38	60.255
3.88	0.382	38.4327										3.88	0.382	59.73
3.882	0.384	38.2077										3.882	0.384	59.2051
3.883	0.385	37.9453										3.883	0.385	58.7177
3.885	0.387	37.7203										3.885	0.387	58.1927
3.887	0.389	37.4953										3.887	0.389	57.7053
3.888	0.39	37.3078										3.888	0.39	57.2178
3.89	0.392	37.0829										3.89	0.392	56.7679
3.892	0.394	36.8579										3.892	0.394	56.2805
3.893	0.395	36.6329										3.893	0.395	55.793
3.895	0.397	36.4455										3.895	0.397	55.3431
3.897	0.399	36.2205										3.897	0.399	54.8931
3.898	0.4	36.033										3.898	0.4	54.4432
3.9	0.402	35.8455										3.9	0.402	53.9933
3.902	0.404	35.6206										3.902	0.404	53.5433
3.903	0.405	35.4331										3.903	0.405	53.1309
3.905	0.407	35.2456										3.905	0.407	52.6809
3.907	0.409	35.0206										3.907	0.409	52.2685
3.908	0.41	34.8332										3.908	0.41	51.856
3.91	0.412	34.6457										3.91	0.412	51.4436
3.912	0.414	34.4582										3.912	0.414	51.0311
3.913	0.415	34.2707										3.913	0.415	50.6562
3.915	0.417	34.0832										3.915	0.417	50.2437
3.917	0.419	33.9333										3.917	0.419	49.8688
3.918	0.42	33.7458										3.918	0.42	49.4938
3.92	0.422	33.5583										3.92	0.422	49.0814
3.922	0.424	33.3708										3.922	0.424	48.7064
3.923	0.425	33.2208										3.923	0.425	48.3689
3.925	0.427	33.0334										3.925	0.427	47.994
3.927	0.429	32.8459										3.927	0.429	47.6191
3.928	0.43	32.6959										3.928	0.43	47.2816
3.93	0.432	32.5084										3.93	0.432	46.9066
3.932	0.434	32.3585										3.932	0.434	46.5692
3.933	0.435	32.2085										3.933	0.435	46.2317
3.935	0.437	32.021										3.935	0.437	45.8943
3.937	0.439	31.871										3.937	0.439	45.5568
3.938	0.44	31.721										3.938	0.44	45.2193
3.94	0.442	31.5336										3.94	0.442	44.9194
3.942	0.444	31.3836										3.942	0.444	44.5819
3.943	0.445	31.2336										3.943	0.445	44.282
3.945	0.447	31.0836										3.945	0.447	43.9445
3.947	0.449	30.9336										3.947	0.449	43.6445
3.948	0.45	30.7837										3.948	0.45	43.3446
3.95	0.452	30.6337										3.95	0.452	43.0446
3.952	0.454	30.4837										3.952	0.454	42.7447
3.953	0.455	30.3337										3.953	0.455	42.4447
3.955	0.457	30.1837										3.955	0.457	42.1447
3.957	0.459	30.0338										3.957	0.459	41.8823
3.958	0.46	29.8838										3.958	0.46	41.5823
3.96	0.462	29.7713										3.96	0.462	41.3198
3.962	0.464	29.6213										3.962	0.464	41.0199
3.963	0.465	29.4713										3.963	0.465	40.7574
3.965	0.467	29.3588										3.965	0.467	40.4949
3.967	0.469	29.2089										3.967	0.469	40.2325
3.968	0.47	29.0589										3.968	0.47	39.97
3.97	0.472	28.9464										3.97	0.472	39.7075
3.972	0.474	28.7964										3.972	0.474	39.4451
3.973	0.475	28.6839										3.973	0.475	39.1826
3.975	0.477	28.5339										3.975	0.477	38.9201
3.977	0.479	28.4215										3.977	0.479	38.6577
3.978	0.48	28.2715										3.978	0.48	38.4327
3.98	0.482	28.159										3.98	0.482	38.1702
3.982	0.484	28.0465										3.982	0.484	37.9453
3.983	0.485	27.8965										3.983	0.485	37.6828
3.985	0.487	27.784										3.985	0.487	37.4578
3.987	0.489	27.6715										3.987	0.489	37.2328
3.988	0.49	27.5216										3.988	0.49	37.0079
3.99	0.492	27.4091										3.99	0.492	36.7829
3.992	0.494	27.2966										3.992	0.494	36.5579
3.993	0.495	27.1841										3.993	0.495	36.333
3.995	0.497	27.0716										3.995	0.497	36.108
3.997	0.499	26.9591										3.997	0.499	35.883
3.998	0.5	26.8466										3.998	0.5	35.5456
4	0.502	26.7342										4	0.502	35.5456
4.002	0.504	26.7342										4.002	0.504	35.5456
4.003	0.505	26.7342										4.003	0.505	35.5456
4.005	0.507	26.7342										4.005	0.507	35.5456
4.007	0.509	26.7342										4.007	0.509	35.5456
4.008	0.51	26.7342										4.008	0.51	35.5456
4.01	0.512	26.7342										4.01	0.512	33.7833
4.012	0.514	25.7968										4.012	0.514	33.7833
4.013	0.515	25.7968										4.013	0.515	33.6708
4.015	0.517	25.7218										4.015	0.517	33.4833
4.017	0.519	25.6468										4.017	0.519	33.2958
4.018	0.52	25.5343										4.018	0.52	33.1084
4.02	0.522	25.4218										4.02	0.522	32.9209
4.022	0.524	25.3093										4.022	0.524	32.7334
4.023	0.525	25.2343										4.023	0.525	32.5459
4.025	0.527	25.1219										4.025	0.527	32.3959
4.027	0.529	25.0094										4.027	0.529	32.2085
4.028	0.53	24.8969										4.028	0.53	32.021
4.03	0.532	24.7844										4.03	0.532	31.871
4.032	0.534	24.7094										4.032	0.534	31.6835
4.033	0.535	24.5969										4.033	0.535	31.4961
4.035	0.537	24.4844										4.035	0.537	31.3461
4.037	0.539	24.4094										4.037	0.539	31.1586
4.038	0.54	24.297										4.038	0.54	31.0086
4.04	0.542	24.222										4.04	0.542	30.8586
4.042	0.544	24.1095										4.042	0.544	30.6712
4.043	0.545	24.0345										4.043	0.545	30.5212
4.045	0.547	23.922										4.045	0.547	30.3712
4.047	0.549	23.847										4.047	0.549	30.1837
4.048	0.55	23.7345										4.048	0.55	30.0338
4.05	0.552	23.6595										4.05	0.552	29.8838
4.052	0.554	23.5471										4.052	0.554	29.7338
4.053	0.555	23.4721										4.053	0.555	29.5463
4.055	0.557	23.3596										4.055	0.557	29.3963
4.057	0.559	23.2846										4.057	0.559	29.2463
4.058	0.56	23.2096										4.058	0.56	29.0964
4.06	0.562	23.0971										4.06	0.562	28.9464
4.062	0.564	23.0221										4.062	0.564	28.7964
4.063	0.565	22.9471										4.063	0.565	28.6464
4.065	0.567	22.8346										4.065	0.567	28.4964
4.067	0.569	22.7597										4.067	0.569	28.3465
4.068	0.57	22.6847										4.068	0.57	28.1965
4.07	0.572	22.5722										4.07	0.572	28.0465
4.072	0.574	22.4972										4.072	0.574	27.934
4.073	0.575	22.4222										4.073	0.575	27.784
4.075	0.577	22.3472										4.075	0.577	27.634
4.077	0.579	22.2722										4.077	0.579	27.5216
4.078	0.58	22.1597										4.078	0.58	27.3716
4.08	0.582	22.0847										4.08	0.582	27.2216
4.082	0.584	22.0098										4.082	0.584	27.1091
4.083	0.585	21.9348										4.083	0.585	26.9591
4.085	0.587	21.8598										4.085	0.587	26.8466
4.087	0.589	21.7848										4.087	0.589	26.6967
4.088	0.59	21.7098										4.088	0.59	26.5842
4.09	0.592	21.5973										4.09	0.592	26.4342
4.092	0.594	21.5223										4.092	0.594	26.3217
4.093	0.595	21.4473										4.093	0.595	26.1717
4.095	0.597	21.3723										4.095	0.597	26.0592
4.097	0.599	21.2973										4.097	0.599	25.9468
4.098	0.6	21.2223										4.098	0.6	25.8343
4.1	0.602	21.1474										4.1	0.602	25.6843
4.102	0.604	21.0724										4.102	0.604	25.5718
4.103	0.605	20.9974										4.103	0.605	25.4593
4.105	0.607	20.9224										4.105	0.607	25.3468
4.107	0.609	20.8849										4.107	0.609	25.2343
4.108	0.61	20.7724										4.108	0.61	25.0844
4.11	0.612	20.7349										4.11	0.612	24.9719
4.112	0.614	20.6599										4.112	0.614	24.8594
4.113	0.615	20.5849										4.113	0.615	24.7469
4.115	0.617	20.5099										4.115	0.617	24.6719
4.117	0.619	20.435										4.117	0.619	24.5219
4.118	0.62	20.36										4.118	0.62	24.4469
4.12	0.622	20.285										4.12	0.622	24.3345
4.122	0.624	20.21										4.122	0.624	24.222
4.123	0.625	20.1725										4.123	0.625	24.1095
4.125	0.627	20.0975										4.125	0.627	23.997
4.127	0.629	20.0225										4.127	0.629	23.8845
4.128	0.63	19.9475										4.128	0.63	23.8095
4.13	0.632	19.8725										4.13	0.632	23.697
4.132	0.634	19.835										4.132	0.634	23.5846
4.133	0.635	19.76										4.133	0.635	23.4721
4.135	0.637	19.685										4.135	0.637	23.3971
4.137	0.639	19.6101										4.137	0.639	23.2846
4.138	0.64	19.5725										4.138	0.64	23.1721
4.14	0.642	19.4976										4.14	0.642	23.0971
4.142	0.644	19.4226										4.142	0.644	22.9846
4.143	0.645	19.3851										4.143	0.645	22.9096
4.145	0.647	19.3101										4.145	0.647	22.7971
4.147	0.649	19.2351										4.147	0.649	22.6847
4.148	0.65	19.1976										4.148	0.65	22.6097
4.15	0.652	19.1226										4.15	0.652	22.4972
4.152	0.654	19.0476										4.152	0.654	22.4222
4.153	0.655	19.0101										4.153	0.655	22.3097
4.155	0.657	18.9351										4.155	0.657	22.2347
4.157	0.659	18.8601										4.157	0.659	22.1597
4.158	0.66	18.8226										4.158	0.66	22.0472
4.16	0.662	18.7477										4.16	0.662	21.9722
4.162	0.664	18.7102										4.162	0.664	21.8598
4.163	0.665	18.6352										4.163	0.665	21.7848
4.165	0.667	18.5602										4.165	0.667	21.7098
4.167	0.669	18.5227										4.167	0.669	21.5973
4.168	0.67	18.4477										4.168	0.67	21.5223
4.17	0.672	18.4102										4.17	0.672	21.4473
4.172	0.674	18.3352										4.172	0.674	21.3348
4.173	0.675	18.2602										4.173	0.675	21.2598
4.175	0.677	18.2227										4.175	0.677	21.1849
4.177	0.679	18.1477										4.177	0.679	21.1099
4.178	0.68	18.1102										4.178	0.68	21.0349
4.18	0.682	18.0353										4.18	0.682	20.9224
4.182	0.684	17.9977										4.182	0.684	20.8474
4.183	0.685	17.9228										4.183	0.685	20.7724
4.185	0.687	17.8853										4.185	0.687	20.6974
4.187	0.689	17.8103										4.187	0.689	20.6224
4.188	0.69	17.7353										4.188	0.69	20.5474
4.19	0.692	17.6978										4.19	0.692	20.4724
4.192	0.694	17.6603										4.192	0.694	20.3974
4.193	0.695	17.5853										4.193	0.695	20.285
4.195	0.697	17.5478										4.195	0.697	20.21
4.197	0.699	17.4728										4.197	0.699	20.135
4.198	0.7	17.4353										4.198	0.7	20.06
4.2	0.702	17.3603										4.2	0.702	19.985
4.202	0.704	17.3228										4.202	0.704	19.91
4.203	0.705	17.2478										4.203	0.705	19.835
4.205	0.707	17.2103										4.205	0.707	19.76
4.207	0.709	17.1354										4.207	0.709	19.685
4.208	0.71	17.0979										4.208	0.71	19.6101
4.21	0.712	17.0229										4.21	0.712	19.5725
4.212	0.714	16.9854										4.212	0.714	19.4976
4.213	0.715	16.9479										4.213	0.715	19.4226
4.215	0.717	16.8729										4.215	0.717	19.3476
4.217	0.719	16.8354										4.217	0.719	19.2726
4.218	0.72	16.7604										4.218	0.72	19.1976
4.22	0.722	16.7229										4.22	0.722	19.1226
4.222	0.724	16.6479										4.222	0.724	19.0476
4.223	0.725	16.6104										4.223	0.725	19.0101
4.225	0.727	16.5729										4.225	0.727	18.9351
4.227	0.729	16.4979										4.227	0.729	18.8601
4.228	0.73	16.4604										4.228	0.73	18.7852
4.23	0.732	16.423										4.23	0.732	18.7102
4.232	0.734	16.348										4.232	0.734	18.6727
4.233	0.735	16.3105										4.233	0.735	18.5977
4.235	0.737	16.273										4.235	0.737	18.5227
4.237	0.739	16.2355										4.237	0.739	18.4477
4.238	0.74	16.1605										4.238	0.74	18.4102
4.24	0.742	16.123										4.24	0.742	18.3352
4.242	0.744	16.0855										4.242	0.744	18.2602
4.243	0.745	16.048										4.243	0.745	18.1852
4.245	0.747	16.0105										4.245	0.747	18.1477
4.247	0.749	15.973										4.247	0.749	18.0727
4.248	0.75	15.898										4.248	0.75	17.9977
4.25	0.752	15.8605										4.25	0.752	17.9228
4.252	0.754	15.823										4.252	0.754	17.8853
4.253	0.755	15.748										4.253	0.755	17.8103
4.255	0.757	15.7105										4.255	0.757	17.7353
4.257	0.759	15.673										4.257	0.759	17.6978
4.258	0.76	15.5981										4.258	0.76	17.6228
4.26	0.762	15.5605										4.26	0.762	17.5853
4.262	0.764	15.5231										4.262	0.764	17.5103
4.263	0.765	15.4481										4.263	0.765	17.4353
4.265	0.767	15.4106										4.265	0.767	17.3978
4.267	0.769	15.3731										4.267	0.769	17.3228
4.268	0.77	15.2981										4.268	0.77	17.2853
4.27	0.772	15.2606										4.27	0.772	17.2103
4.272	0.774	15.2231										4.272	0.774	17.1354
4.273	0.775	15.1481										4.273	0.775	17.0979
4.275	0.777	15.1106										4.275	0.777	17.0229
4.277	0.779	15.0731										4.277	0.779	16.9854
4.278	0.78	15.0356										4.278	0.78	16.9104
4.28	0.782	14.9606										4.28	0.782	16.8729
4.282	0.784	14.9231										4.282	0.784	16.7979
4.283	0.785	14.8856										4.283	0.785	16.7604
4.285	0.787	14.8481										4.285	0.787	16.6854
4.287	0.789	14.8107										4.287	0.789	16.6479
4.288	0.79	14.7357										4.288	0.79	16.5729
4.29	0.792	14.6982										4.29	0.792	16.5354
4.292	0.794	14.6607										4.292	0.794	16.4979
4.293	0.795	14.6232										4.293	0.795	16.423
4.295	0.797	14.5857										4.295	0.797	16.3854
4.297	0.799	14.5107										4.297	0.799	16.3105
4.298	0.8	14.4732										4.298	0.8	16.273
4.3	0.802	14.4357										4.3	0.802	16.198
4.302	0.804	14.3982										4.302	0.804	16.1605
4.303	0.805	14.3607										4.303	0.805	16.0855
4.305	0.807	14.3232										4.305	0.807	16.048
4.307	0.809	14.2482										4.307	0.809	16.0105
4.308	0.81	14.2107										4.308	0.81	15.973
4.31	0.812	14.1732										4.31	0.812	15.898
4.312	0.814	14.1357										4.312	0.814	15.8605
4.313	0.815	14.0982										4.313	0.815	15.7855
4.315	0.817	14.0607										4.315	0.817	15.748
4.317	0.819	14.0233										4.317	0.819	15.7105
4.318	0.82	13.9483										4.318	0.82	15.673
4.32	0.822	13.9108										4.32	0.822	15.5981
4.322	0.824	13.8733										4.322	0.824	15.5605
4.323	0.825	13.8358										4.323	0.825	15.5231
4.325	0.827	13.7983										4.325	0.827	15.4481
4.327	0.829	13.7608										4.327	0.829	15.4106
4.328	0.83	13.7233										4.328	0.83	15.3731
4.33	0.832	13.6858										4.33	0.832	15.2981
4.332	0.834	13.6483										4.332	0.834	15.2606
4.333	0.835	13.5733										4.333	0.835	15.2231
4.335	0.837	13.5358										4.335	0.837	15.1856
4.337	0.839	13.4983										4.337	0.839	15.1481
4.338	0.84	13.4608										4.338	0.84	15.0731
4.34	0.842	13.4233										4.34	0.842	15.0356
4.342	0.844	13.3858										4.342	0.844	14.9981
4.343	0.845	13.3483										4.343	0.845	14.9606
4.345	0.847	13.3108										4.345	0.847	14.8856
4.347	0.849	13.2733										4.347	0.849	14.8481
4.348	0.85	13.2358										4.348	0.85	14.8107
4.35	0.852	13.1983										4.35	0.852	14.7731
4.352	0.854	13.1609										4.352	0.854	14.7357
4.353	0.855	13.1234										4.353	0.855	14.6607
4.355	0.857	13.0859										4.355	0.857	14.6232
4.357	0.859	13.0484										4.357	0.859	14.5857
4.358	0.86	13.0109										4.358	0.86	14.5482
4.36	0.862	12.9734										4.36	0.862	14.5107
4.362	0.864	12.9359										4.362	0.864	14.4357
4.363	0.865	12.8984										4.363	0.865	14.3982
4.365	0.867	12.8609										4.365	0.867	14.3607
4.367	0.869	12.8234										4.367	0.869	14.3232
4.368	0.87	12.7859										4.368	0.87	14.2857
4.37	0.872	12.7109										4.37	0.872	14.2482
4.372	0.874	12.6734										4.372	0.874	14.1732
4.373	0.875	12.6359										4.373	0.875	14.1357
4.375	0.877	12.5984										4.375	0.877	14.0982
4.377	0.879	12.5609										4.377	0.879	14.0607
4.378	0.88	12.5234										4.378	0.88	14.0233
4.38	0.882	12.4859										4.38	0.882	13.9857
4.382	0.884	12.4484										4.382	0.884	13.9483
4.383	0.885	12.4109										4.383	0.885	13.9108
4.385	0.887	12.4109										4.385	0.887	13.8358
4.387	0.889	12.3735										4.387	0.889	13.7983
4.388	0.89	12.336										4.388	0.89	13.7608
4.39	0.892	12.2985										4.39	0.892	13.7233
4.392	0.894	12.261										4.392	0.894	13.6858
4.393	0.895	12.2235										4.393	0.895	13.6483
4.395	0.897	12.186										4.395	0.897	13.6108
4.397	0.899	12.1485										4.397	0.899	13.5733
4.398	0.9	12.111										4.398	0.9	13.5358
4.4	0.902	12.0735										4.4	0.902	13.4983
4.402	0.904	12.036										4.402	0.904	13.4608
4.403	0.905	11.9985										4.403	0.905	13.4233
4.405	0.907	11.961										4.405	0.907	13.3858
4.407	0.909	11.9235										4.407	0.909	13.3483
4.408	0.91	11.886										4.408	0.91	13.3108
4.41	0.912	11.8485										4.41	0.912	13.2733
4.412	0.914	11.811										4.412	0.914	13.2358
4.413	0.915	11.7735										4.413	0.915	13.1983
4.415	0.917	11.736										4.415	0.917	13.1609
4.417	0.919	11.6985										4.417	0.919	13.0859
4.418	0.92	11.661										4.418	0.92	13.0484
4.42	0.922	11.6235										4.42	0.922	13.0109
4.422	0.924	11.6235										4.422	0.924	12.9734
4.423	0.925	11.5861										4.423	0.925	12.9734
4.425	0.927	11.5486										4.425	0.927	12.9359
4.427	0.929	11.5111										4.427	0.929	12.8984
4.428	0.93	11.4736										4.428	0.93	12.8609
4.43	0.932	11.4361										4.43	0.932	12.8234
4.432	0.934	11.3986										4.432	0.934	12.7859
4.433	0.935	11.3611										4.433	0.935	12.7484
4.435	0.937	11.3236										4.435	0.937	12.7109
4.437	0.939	11.2861										4.437	0.939	12.6734
4.438	0.94	11.2486										4.438	0.94	12.6359
4.44	0.942	11.2486										4.44	0.942	12.5984
4.442	0.944	11.2111										4.442	0.944	12.5609
4.443	0.945	11.1736										4.443	0.945	12.5234
4.445	0.947	11.1361										4.445	0.947	12.4859
4.447	0.949	11.0986										4.447	0.949	12.4484
4.448	0.95	11.0611										4.448	0.95	12.4109
4.45	0.952	11.0236										4.45	0.952	12.3735
4.452	0.954	10.9861										4.452	0.954	12.336
4.453	0.955	10.9486										4.453	0.955	12.336
4.455	0.957	10.9111										4.455	0.957	12.2985
4.457	0.959	10.9111										4.457	0.959	12.261
4.458	0.96	10.8736										4.458	0.96	12.2235
4.46	0.962	10.8361										4.46	0.962	12.186
4.462	0.964	10.7987										4.462	0.964	12.1485
4.463	0.965	10.7612										4.463	0.965	12.111
4.465	0.967	10.7237										4.465	0.967	12.0735
4.467	0.969	10.6862										4.467	0.969	12.036
4.468	0.97	10.6487										4.468	0.97	11.9985
4.47	0.972	10.6487										4.47	0.972	11.961
4.472	0.974	10.6112										4.472	0.974	11.961
4.473	0.975	10.5737										4.473	0.975	11.9235
4.475	0.977	10.5362										4.475	0.977	11.886
4.477	0.979	10.4987										4.477	0.979	11.8485
4.478	0.98	10.4612										4.478	0.98	11.811
4.48	0.982	10.4237										4.48	0.982	11.7735
4.482	0.984	10.4237										4.482	0.984	11.736
4.483	0.985	10.3862										4.483	0.985	11.6985
4.485	0.987	10.3487										4.485	0.987	11.6985
4.487	0.989	10.3112										4.487	0.989	11.661
4.488	0.99	10.2737										4.488	0.99	11.6235
4.49	0.992	10.2362										4.49	0.992	11.5861
4.492	0.994	10.2362										4.492	0.994	11.5486
4.493	0.995	10.1987										4.493	0.995	11.5111
4.495	0.997	10.1612										4.495	0.997	11.5111
4.497	0.999	10.1237										4.497	0.999	11.4736
4.498	1	10.0862										4.498	1	11.4361
4.5	1.002	10.0862										4.5	1.002	11.4361
4.502	1.004	10.0862										4.502	1.004	11.4361
4.503	1.005	10.0862										4.503	1.005	11.4361
4.505	1.007	10.0862										4.505	1.007	11.4361
4.507	1.009	10.0862										4.507	1.009	11.4361
4.508	1.01	10.0862										4.508	1.01	11.4361
4.51	1.012	10.0862										4.51	1.012	11.4361
4.512	1.014	10.0862										4.512	1.014	11.4361
4.513	1.015	9.78628										4.513	1.015	11.1361
4.515	1.017	9.78628										4.515	1.017	11.1361
4.517	1.019	9.74878										4.517	1.019	11.0986
4.518	1.02	9.74878										4.518	1.02	11.0611
4.52	1.022	9.71129										4.52	1.022	11.0611
4.522	1.024	9.67379										4.522	1.024	11.0236
4.523	1.025	9.6363										4.523	1.025	10.9861
4.525	1.027	9.6363										4.525	1.027	10.9486
4.527	1.029	9.5988										4.527	1.029	10.9111
4.528	1.03	9.56131										4.528	1.03	10.9111
4.53	1.032	9.52381										4.53	1.032	10.8736
4.532	1.034	9.52381										4.532	1.034	10.8361
4.533	1.035	9.48631										4.533	1.035	10.7987
4.535	1.037	9.44882										4.535	1.037	10.7987
4.537	1.039	9.44882										4.537	1.039	10.7612
4.538	1.04	9.41132										4.538	1.04	10.7237
4.54	1.042	9.37383										4.54	1.042	10.6862
4.542	1.044	9.33633										4.542	1.044	10.6487
4.543	1.045	9.33633										4.543	1.045	10.6487
4.545	1.047	9.29884										4.545	1.047	10.6112
4.547	1.049	9.26134										4.547	1.049	10.5737
4.548	1.05	9.22385										4.548	1.05	10.5737
4.55	1.052	9.22385										4.55	1.052	10.5362
4.552	1.054	9.18635										4.552	1.054	10.4987
4.553	1.055	9.14886										4.553	1.055	10.4987
4.555	1.057	9.11136										4.555	1.057	10.4612
4.557	1.059	9.11136										4.557	1.059	10.4237
4.558	1.06	9.07387										4.558	1.06	10.3862
4.56	1.062	9.03637										4.56	1.062	10.3487
4.562	1.064	8.99887										4.562	1.064	10.3487
4.563	1.065	8.99887										4.563	1.065	10.3112
4.565	1.067	8.96138										4.565	1.067	10.2737
4.567	1.069	8.92388										4.567	1.069	10.2362
4.568	1.07	8.92388										4.568	1.07	10.2362
4.57	1.072	8.88639										4.57	1.072	10.1987
4.572	1.074	8.84889										4.572	1.074	10.1612
4.573	1.075	8.84889										4.573	1.075	10.1237
4.575	1.077	8.8114										4.575	1.077	10.1237
4.577	1.079	8.7739										4.577	1.079	10.0862
4.578	1.08	8.7739										4.578	1.08	10.0487
4.58	1.082	8.73641										4.58	1.082	10.0113
4.582	1.084	8.69891										4.582	1.084	10.0113
4.583	1.085	8.66142										4.583	1.085	9.97375
4.585	1.087	8.66142										4.585	1.087	9.93626
4.587	1.089	8.62392										4.587	1.089	9.89876
4.588	1.09	8.58643										4.588	1.09	9.89876
4.59	1.092	8.58643										4.59	1.092	9.86127
4.592	1.094	8.54893										4.592	1.094	9.82377
4.593	1.095	8.51144										4.593	1.095	9.78628
4.595	1.097	8.51144										4.595	1.097	9.78628
4.597	1.099	8.47394										4.597	1.099	9.74878
4.598	1.1	8.43645										4.598	1.1	9.71129
4.6	1.102	8.43645										4.6	1.102	9.71129
4.602	1.104	8.39895										4.602	1.104	9.67379
4.603	1.105	8.36145										4.603	1.105	9.6363
4.605	1.107	8.36145										4.605	1.107	9.6363
4.607	1.109	8.32396										4.607	1.109	9.5988
4.608	1.11	8.28646										4.608	1.11	9.56131
4.61	1.112	8.28646										4.61	1.112	9.52381
4.612	1.114	8.24897										4.612	1.114	9.52381
4.613	1.115	8.21147										4.613	1.115	9.48631
4.615	1.117	8.21147										4.615	1.117	9.48631
4.617	1.119	8.17398										4.617	1.119	9.44882
4.618	1.12	8.13648										4.618	1.12	9.41132
4.62	1.122	8.13648										4.62	1.122	9.41132
4.622	1.124	8.09899										4.622	1.124	9.37383
4.623	1.125	8.09899										4.623	1.125	9.33633
4.625	1.127	8.06149										4.625	1.127	9.33633
4.627	1.129	8.024										4.627	1.129	9.29884
4.628	1.13	8.024										4.628	1.13	9.26134
4.63	1.132	7.9865										4.63	1.132	9.26134
4.632	1.134	7.9865										4.632	1.134	9.22385
4.633	1.135	7.94901										4.633	1.135	9.18635
4.635	1.137	7.91151										4.635	1.137	9.18635
4.637	1.139	7.91151										4.637	1.139	9.14886
4.638	1.14	7.87402										4.638	1.14	9.11136
4.64	1.142	7.87402										4.64	1.142	9.11136
4.642	1.144	7.83652										4.642	1.144	9.07387
4.643	1.145	7.79903										4.643	1.145	9.03637
4.645	1.147	7.79903										4.645	1.147	9.03637
4.647	1.149	7.76153										4.647	1.149	8.99887
4.648	1.15	7.76153										4.648	1.15	8.99887
4.65	1.152	7.72403										4.65	1.152	8.96138
4.652	1.154	7.72403										4.652	1.154	8.92388
4.653	1.155	7.68654										4.653	1.155	8.92388
4.655	1.157	7.64904										4.655	1.157	8.88639
4.657	1.159	7.64904										4.657	1.159	8.88639
4.658	1.16	7.61155										4.658	1.16	8.84889
4.66	1.162	7.61155										4.66	1.162	8.8114
4.662	1.164	7.57405										4.662	1.164	8.8114
4.663	1.165	7.57405										4.663	1.165	8.7739
4.665	1.167	7.53656										4.665	1.167	8.7739
4.667	1.169	7.49906										4.667	1.169	8.73641
4.668	1.17	7.49906										4.668	1.17	8.69891
4.67	1.172	7.46157										4.67	1.172	8.69891
4.672	1.174	7.46157										4.672	1.174	8.66142
4.673	1.175	7.42407										4.673	1.175	8.62392
4.675	1.177	7.42407										4.675	1.177	8.62392
4.677	1.179	7.38658										4.677	1.179	8.58643
4.678	1.18	7.34908										4.678	1.18	8.54893
4.68	1.182	7.34908										4.68	1.182	8.54893
4.682	1.184	7.31159										4.682	1.184	8.51144
4.683	1.185	7.31159										4.683	1.185	8.51144
4.685	1.187	7.27409										4.685	1.187	8.47394
4.687	1.189	7.27409										4.687	1.189	8.43645
4.688	1.19	7.2366										4.688	1.19	8.43645
4.69	1.192	7.2366										4.69	1.192	8.39895
4.692	1.194	7.1991										4.692	1.194	8.39895
4.693	1.195	7.1991										4.693	1.195	8.36145
4.695	1.197	7.1616										4.695	1.197	8.36145
4.697	1.199	7.1616										4.697	1.199	8.32396
4.698	1.2	7.12411										4.698	1.2	8.28646
4.7	1.202	7.12411										4.7	1.202	8.28646
4.702	1.204	7.08661										4.702	1.204	8.24897
4.703	1.205	7.08661										4.703	1.205	8.24897
4.705	1.207	7.04912										4.705	1.207	8.21147
4.707	1.209	7.01162										4.707	1.209	8.21147
4.708	1.21	7.01162										4.708	1.21	8.17398
4.71	1.212	6.97413										4.71	1.212	8.13648
4.712	1.214	6.97413										4.712	1.214	8.13648
4.713	1.215	6.93663										4.713	1.215	8.09899
4.715	1.217	6.93663										4.715	1.217	8.09899
4.717	1.219	6.89914										4.717	1.219	8.06149
4.718	1.22	6.89914										4.718	1.22	8.06149
4.72	1.222	6.86164										4.72	1.222	8.024
4.722	1.224	6.86164										4.722	1.224	8.024
4.723	1.225	6.86164										4.723	1.225	7.9865
4.725	1.227	6.82415										4.725	1.227	7.9865
4.727	1.229	6.78665										4.727	1.229	7.94901
4.728	1.23	6.78665										4.728	1.23	7.94901
4.73	1.232	6.74916										4.73	1.232	7.91151
4.732	1.234	6.74916										4.732	1.234	7.87402
4.733	1.235	6.74916										4.733	1.235	7.87402
4.735	1.237	6.71166										4.735	1.237	7.83652
4.737	1.239	6.71166										4.737	1.239	7.83652
4.738	1.24	6.67417										4.738	1.24	7.79903
4.74	1.242	6.67417										4.74	1.242	7.79903
4.742	1.244	6.63667										4.742	1.244	7.76153
4.743	1.245	6.63667										4.743	1.245	7.76153
4.745	1.247	6.59917										4.745	1.247	7.72403
4.747	1.249	6.59917										4.747	1.249	7.72403
4.748	1.25	6.56168										4.748	1.25	7.68654
4.75	1.252	6.56168										4.75	1.252	7.68654
4.752	1.254	6.52419										4.752	1.254	7.64904
4.753	1.255	6.52419										4.753	1.255	7.64904
4.755	1.257	6.48669										4.755	1.257	7.61155
4.757	1.259	6.48669										4.757	1.259	7.61155
4.758	1.26	6.48669										4.758	1.26	7.57405
4.76	1.262	6.44919										4.76	1.262	7.57405
4.762	1.264	6.44919										4.762	1.264	7.53656
4.763	1.265	6.4117										4.763	1.265	7.53656
4.765	1.267	6.4117										4.765	1.267	7.49906
4.767	1.269	6.3742										4.767	1.269	7.49906
4.768	1.27	6.3742										4.768	1.27	7.46157
4.77	1.272	6.33671										4.77	1.272	7.46157
4.772	1.274	6.33671										4.772	1.274	7.42407
4.773	1.275	6.33671										4.773	1.275	7.42407
4.775	1.277	6.29921										4.775	1.277	7.38658
4.777	1.279	6.29921										4.777	1.279	7.38658
4.778	1.28	6.26172										4.778	1.28	7.34908
4.78	1.282	6.26172										4.78	1.282	7.34908
4.782	1.284	6.22422										4.782	1.284	7.31159
4.783	1.285	6.22422										4.783	1.285	7.31159
4.785	1.287	6.18673										4.785	1.287	7.31159
4.787	1.289	6.18673										4.787	1.289	7.27409
4.788	1.29	6.18673										4.788	1.29	7.27409
4.79	1.292	6.14923										4.79	1.292	7.2366
4.792	1.294	6.14923										4.792	1.294	7.2366
4.793	1.295	6.11174										4.793	1.295	7.1991
4.795	1.297	6.11174										4.795	1.297	7.1991
4.797	1.299	6.11174										4.797	1.299	7.1616
4.798	1.3	6.07424										4.798	1.3	7.1616
4.8	1.302	6.07424										4.8	1.302	7.1616
4.802	1.304	6.07424										4.802	1.304	7.12411
4.803	1.305	6.03675										4.803	1.305	7.12411
4.805	1.307	6.03675										4.805	1.307	7.08661
4.807	1.309	5.99925										4.807	1.309	7.08661
4.808	1.31	5.99925										4.808	1.31	7.04912
4.81	1.312	5.99925										4.81	1.312	7.04912
4.812	1.314	5.96176										4.812	1.314	7.01162
4.813	1.315	5.96176										4.813	1.315	7.01162
4.815	1.317	5.92426										4.815	1.317	7.01162
4.817	1.319	5.92426										4.817	1.319	6.97413
4.818	1.32	5.92426										4.818	1.32	6.97413
4.82	1.322	5.88676										4.82	1.322	6.93663
4.822	1.324	5.88676										4.822	1.324	6.93663
4.823	1.325	5.88676										4.823	1.325	6.89914
4.825	1.327	5.84927										4.825	1.327	6.89914
4.827	1.329	5.84927										4.827	1.329	6.89914
4.828	1.33	5.81177										4.828	1.33	6.86164
4.83	1.332	5.81177										4.83	1.332	6.86164
4.832	1.334	5.81177										4.832	1.334	6.82415
4.833	1.335	5.77428										4.833	1.335	6.82415
4.835	1.337	5.77428										4.835	1.337	6.78665
4.837	1.339	5.77428										4.837	1.339	6.78665
4.838	1.34	5.73678										4.838	1.34	6.78665
4.84	1.342	5.73678										4.84	1.342	6.74916
4.842	1.344	5.69929										4.842	1.344	6.74916
4.843	1.345	5.69929										4.843	1.345	6.71166
4.845	1.347	5.69929										4.845	1.347	6.71166
4.847	1.349	5.66179										4.847	1.349	6.71166
4.848	1.35	5.66179										4.848	1.35	6.67417
4.85	1.352	5.66179										4.85	1.352	6.67417
4.852	1.354	5.6243										4.852	1.354	6.67417
4.853	1.355	5.6243										4.853	1.355	6.63667
4.855	1.357	5.6243										4.855	1.357	6.63667
4.857	1.359	5.6243										4.857	1.359	6.59917
4.858	1.36	5.5868										4.858	1.36	6.59917
4.86	1.362	5.5868										4.86	1.362	6.59917
4.862	1.364	5.5868										4.862	1.364	6.56168
4.863	1.365	5.54931										4.863	1.365	6.56168
4.865	1.367	5.54931										4.865	1.367	6.52419
4.867	1.369	5.54931										4.867	1.369	6.52419
4.868	1.37	5.51181										4.868	1.37	6.52419
4.87	1.372	5.51181										4.87	1.372	6.48669
4.872	1.374	5.51181										4.872	1.374	6.48669
4.873	1.375	5.47432										4.873	1.375	6.48669
4.875	1.377	5.47432										4.875	1.377	6.44919
4.877	1.379	5.47432										4.877	1.379	6.44919
4.878	1.38	5.43682										4.878	1.38	6.4117
4.88	1.382	5.43682										4.88	1.382	6.4117
4.882	1.384	5.43682										4.882	1.384	6.4117
4.883	1.385	5.39933										4.883	1.385	6.3742
4.885	1.387	5.39933										4.885	1.387	6.3742
4.887	1.389	5.39933										4.887	1.389	6.3742
4.888	1.39	5.39933										4.888	1.39	6.33671
4.89	1.392	5.36183										4.89	1.392	6.33671
4.892	1.394	5.36183										4.892	1.394	6.33671
4.893	1.395	5.36183										4.893	1.395	6.29921
4.895	1.397	5.32433										4.895	1.397	6.29921
4.897	1.399	5.32433										4.897	1.399	6.26172
4.898	1.4	5.32433										4.898	1.4	6.26172
4.9	1.402	5.32433										4.9	1.402	6.26172
4.902	1.404	5.28684										4.902	1.404	6.22422
4.903	1.405	5.28684										4.903	1.405	6.22422
4.905	1.407	5.28684										4.905	1.407	6.22422
4.907	1.409	5.28684										4.907	1.409	6.18673
4.908	1.41	5.24934										4.908	1.41	6.18673
4.91	1.412	5.24934										4.91	1.412	6.18673
4.912	1.414	5.24934										4.912	1.414	6.14923
4.913	1.415	5.24934										4.913	1.415	6.14923
4.915	1.417	5.21185										4.915	1.417	6.14923
4.917	1.419	5.21185										4.917	1.419	6.11174
4.918	1.42	5.21185										4.918	1.42	6.11174
4.92	1.422	5.17435										4.92	1.422	6.11174
4.922	1.424	5.17435										4.922	1.424	6.07424
4.923	1.425	5.17435										4.923	1.425	6.07424
4.925	1.427	5.17435										4.925	1.427	6.07424
4.927	1.429	5.13686										4.927	1.429	6.03675
4.928	1.43	5.13686										4.928	1.43	6.03675
4.93	1.432	5.13686										4.93	1.432	6.03675
4.932	1.434	5.13686										4.932	1.434	5.99925
4.933	1.435	5.09936										4.933	1.435	5.99925
4.935	1.437	5.09936										4.935	1.437	5.99925
4.937	1.439	5.09936										4.937	1.439	5.96176
4.938	1.44	5.09936										4.938	1.44	5.96176
4.94	1.442	5.06187										4.94	1.442	5.96176
4.942	1.444	5.06187										4.942	1.444	5.92426
4.943	1.445	5.06187										4.943	1.445	5.92426
4.945	1.447	5.06187										4.945	1.447	5.92426
4.947	1.449	5.06187										4.947	1.449	5.88676
4.948	1.45	5.02437										4.948	1.45	5.88676
4.95	1.452	5.02437										4.95	1.452	5.88676
4.952	1.454	5.02437										4.952	1.454	5.88676
4.953	1.455	5.02437										4.953	1.455	5.84927
4.955	1.457	4.98688										4.955	1.457	5.84927
4.957	1.459	4.98688										4.957	1.459	5.84927
4.958	1.46	4.98688										4.958	1.46	5.81177
4.96	1.462	4.98688										4.96	1.462	5.81177
4.962	1.464	4.98688										4.962	1.464	5.81177
4.963	1.465	4.94938										4.963	1.465	5.77428
4.965	1.467	4.94938										4.965	1.467	5.77428
4.967	1.469	4.94938										4.967	1.469	5.77428
4.968	1.47	4.94938										4.968	1.47	5.77428
4.97	1.472	4.94938										4.97	1.472	5.73678
4.972	1.474	4.91189										4.972	1.474	5.73678
4.973	1.475	4.91189										4.973	1.475	5.73678
4.975	1.477	4.91189										4.975	1.477	5.69929
4.977	1.479	4.91189										4.977	1.479	5.69929
4.978	1.48	4.91189										4.978	1.48	5.69929
4.98	1.482	4.87439										4.98	1.482	5.69929
4.982	1.484	4.87439										4.982	1.484	5.66179
4.983	1.485	4.87439										4.983	1.485	5.66179
4.985	1.487	4.87439										4.985	1.487	5.66179
4.987	1.489	4.87439										4.987	1.489	5.6243
4.988	1.49	4.8369										4.988	1.49	5.6243
4.99	1.492	4.8369										4.99	1.492	5.6243
4.992	1.494	4.8369										4.992	1.494	5.6243
4.993	1.495	4.8369										4.993	1.495	5.5868
4.995	1.497	4.8369										4.995	1.497	5.5868
4.997	1.499	4.8369										4.997	1.499	5.5868
4.998	1.5	4.7994										4.998	1.5	5.5868
5	1.502	4.7994										5	1.502	5.5868
5.002	1.504	4.7994										5.002	1.504	5.5868
5.003	1.505	4.7994										5.003	1.505	5.5868
5.005	1.507	4.7994										5.005	1.507	5.5868
5.007	1.509	4.7994										5.007	1.509	5.5868
5.008	1.51	4.7994										5.008	1.51	5.5868
5.01	1.512	4.7994										5.01	1.512	5.5868
5.012	1.514	4.7994										5.012	1.514	5.5868
5.013	1.515	4.7994										5.013	1.515	5.5868
5.015	1.517	4.7619										5.015	1.517	5.47432
5.017	1.519	4.7619										5.017	1.519	5.47432
5.018	1.52	4.7619										5.018	1.52	5.47432
5.02	1.522	4.7619										5.02	1.522	5.43682
5.022	1.524	4.7619										5.022	1.524	5.43682
5.023	1.525	4.72441										5.023	1.525	5.43682
5.025	1.527	4.72441										5.025	1.527	5.43682
5.027	1.529	4.72441										5.027	1.529	5.43682
5.028	1.53	4.72441										5.028	1.53	5.39933
5.03	1.532	4.72441										5.03	1.532	5.39933
5.032	1.534	4.72441										5.032	1.534	5.39933
5.033	1.535	4.72441										5.033	1.535	5.39933
5.035	1.537	4.72441										5.035	1.537	5.36183
5.037	1.539	4.68691										5.037	1.539	5.36183
5.038	1.54	4.68691										5.038	1.54	5.36183
5.04	1.542	4.68691										5.04	1.542	5.36183
5.042	1.544	4.68691										5.042	1.544	5.36183
5.043	1.545	4.68691										5.043	1.545	5.32433
5.045	1.547	4.68691										5.045	1.547	5.32433
5.047	1.549	4.68691										5.047	1.549	5.32433
5.048	1.55	4.68691										5.048	1.55	5.32433
5.05	1.552	4.68691										5.05	1.552	5.32433
5.052	1.554	4.68691										5.052	1.554	5.28684
5.053	1.555	4.64942										5.053	1.555	5.28684
5.055	1.557	4.64942										5.055	1.557	5.28684
5.057	1.559	4.64942										5.057	1.559	5.28684
5.058	1.56	4.64942										5.058	1.56	5.28684
5.06	1.562	4.64942										5.06	1.562	5.24934
5.062	1.564	4.64942										5.062	1.564	5.24934
5.063	1.565	4.64942										5.063	1.565	5.24934
5.065	1.567	4.64942										5.065	1.567	5.24934
5.067	1.569	4.64942										5.067	1.569	5.24934
5.068	1.57	4.64942										5.068	1.57	5.21185
5.07	1.572	4.64942										5.07	1.572	5.21185
5.072	1.574	4.61192										5.072	1.574	5.21185
5.073	1.575	4.61192										5.073	1.575	5.21185
5.075	1.577	4.61192										5.075	1.577	5.21185
5.077	1.579	4.61192										5.077	1.579	5.17435
5.078	1.58	4.61192										5.078	1.58	5.17435
5.08	1.582	4.61192										5.08	1.582	5.17435
5.082	1.584	4.61192										5.082	1.584	5.17435
5.083	1.585	4.61192										5.083	1.585	5.17435
5.085	1.587	4.61192										5.085	1.587	5.13686
5.087	1.589	4.61192										5.087	1.589	5.13686
5.088	1.59	4.61192										5.088	1.59	5.13686
5.09	1.592	4.61192										5.09	1.592	5.13686
5.092	1.594	4.61192										5.092	1.594	5.13686
5.093	1.595	4.61192										5.093	1.595	5.09936
5.095	1.597	4.61192										5.095	1.597	5.09936
5.097	1.599	4.61192										5.097	1.599	5.09936
5.098	1.6	4.57443										5.098	1.6	5.09936
5.1	1.602	4.57443										5.1	1.602	5.09936
5.102	1.604	4.57443										5.102	1.604	5.09936
5.103	1.605	4.57443										5.103	1.605	5.06187
5.105	1.607	4.57443										5.105	1.607	5.06187
5.107	1.609	4.57443										5.107	1.609	5.06187
5.108	1.61	4.57443										5.108	1.61	5.06187
5.11	1.612	4.57443										5.11	1.612	5.06187
5.112	1.614	4.57443										5.112	1.614	5.06187
5.113	1.615	4.57443										5.113	1.615	5.06187
5.115	1.617	4.57443										5.115	1.617	5.02437
5.117	1.619	4.57443										5.117	1.619	5.02437
5.118	1.62	4.57443										5.118	1.62	5.02437
5.12	1.622	4.57443										5.12	1.622	5.02437
5.122	1.624	4.57443										5.122	1.624	5.02437
5.123	1.625	4.57443										5.123	1.625	5.02437
5.125	1.627	4.57443										5.125	1.627	5.02437
5.127	1.629	4.57443										5.127	1.629	5.02437
5.128	1.63	4.57443										5.128	1.63	4.98688
5.13	1.632	4.57443										5.13	1.632	4.98688
5.132	1.634	4.57443										5.132	1.634	4.98688
5.133	1.635	4.57443										5.133	1.635	4.98688
5.135	1.637	4.57443										5.135	1.637	4.98688
5.137	1.639	4.57443										5.137	1.639	4.98688
5.138	1.64	4.57443										5.138	1.64	4.98688
5.14	1.642	4.57443										5.14	1.642	4.98688
5.142	1.644	4.57443										5.142	1.644	4.98688
5.143	1.645	4.57443										5.143	1.645	4.94938
5.145	1.647	4.57443										5.145	1.647	4.94938
5.147	1.649	4.57443										5.147	1.649	4.94938
5.148	1.65	4.57443										5.148	1.65	4.94938
5.15	1.652	4.57443										5.15	1.652	4.94938
5.152	1.654	4.57443										5.152	1.654	4.94938
5.153	1.655	4.57443										5.153	1.655	4.94938
5.155	1.657	4.57443										5.155	1.657	4.94938
5.157	1.659	4.57443										5.157	1.659	4.94938
5.158	1.66	4.57443										5.158	1.66	4.94938
5.16	1.662	4.57443										5.16	1.662	4.91189
5.162	1.664	4.57443										5.162	1.664	4.91189
5.163	1.665	4.57443										5.163	1.665	4.91189
5.165	1.667	4.57443										5.165	1.667	4.91189
5.167	1.669	4.61192										5.167	1.669	4.91189
5.168	1.67	4.61192										5.168	1.67	4.91189
5.17	1.672	4.61192										5.17	1.672	4.91189
5.172	1.674	4.61192										5.172	1.674	4.91189
5.173	1.675	4.61192										5.173	1.675	4.91189
5.175	1.677	4.61192										5.175	1.677	4.91189
5.177	1.679	4.61192										5.177	1.679	4.91189
5.178	1.68	4.61192										5.178	1.68	4.87439
5.18	1.682	4.61192										5.18	1.682	4.87439
5.182	1.684	4.61192										5.182	1.684	4.87439
5.183	1.685	4.61192										5.183	1.685	4.87439
5.185	1.687	4.61192										5.185	1.687	4.87439
5.187	1.689	4.61192										5.187	1.689	4.87439
5.188	1.69	4.64942										5.188	1.69	4.87439
5.19	1.692	4.64942										5.19	1.692	4.87439
5.192	1.694	4.64942										5.192	1.694	4.87439
5.193	1.695	4.64942										5.193	1.695	4.87439
5.195	1.697	4.64942										5.195	1.697	4.87439
5.197	1.699	4.64942										5.197	1.699	4.87439
5.198	1.7	4.64942										5.198	1.7	4.87439
5.2	1.702	4.68691										5.2	1.702	4.87439
5.202	1.704	4.68691										5.202	1.704	4.87439
5.203	1.705	4.68691										5.203	1.705	4.8369
5.205	1.707	4.68691										5.205	1.707	4.8369
5.207	1.709	4.68691										5.207	1.709	4.8369
5.208	1.71	4.68691										5.208	1.71	4.8369
5.21	1.712	4.68691										5.21	1.712	4.8369
5.212	1.714	4.72441										5.212	1.714	4.8369
5.213	1.715	4.72441										5.213	1.715	4.8369
5.215	1.717	4.72441										5.215	1.717	4.8369
5.217	1.719	4.72441										5.217	1.719	4.8369
5.218	1.72	4.72441										5.218	1.72	4.8369
5.22	1.722	4.7619										5.22	1.722	4.8369
5.222	1.724	4.7619										5.222	1.724	4.8369
5.223	1.725	4.7619										5.223	1.725	4.8369
5.225	1.727	4.7619										5.225	1.727	4.8369
5.227	1.729	4.7619										5.227	1.729	4.8369
5.228	1.73	4.7994										5.228	1.73	4.8369
5.23	1.732	4.7994										5.23	1.732	4.8369
5.232	1.734	4.7994										5.232	1.734	4.8369
5.233	1.735	4.7994										5.233	1.735	4.8369
5.235	1.737	4.8369										5.235	1.737	4.8369
5.237	1.739	4.8369										5.237	1.739	4.8369
5.238	1.74	4.8369										5.238	1.74	4.8369
5.24	1.742	4.87439										5.24	1.742	4.8369
5.242	1.744	4.87439										5.242	1.744	4.8369
5.243	1.745	4.87439										5.243	1.745	4.8369
5.245	1.747	4.87439										5.245	1.747	4.8369
5.247	1.749	4.91189										5.247	1.749	4.8369
5.248	1.75	4.91189										5.248	1.75	4.8369
5.25	1.752	4.94938										5.25	1.752	4.8369
5.252	1.754	4.94938										5.252	1.754	4.7994
5.253	1.755	4.94938										5.253	1.755	4.7994
5.255	1.757	4.98688										5.255	1.757	4.7994
5.257	1.759	4.98688										5.257	1.759	4.7994
5.258	1.76	5.02437										5.258	1.76	4.7994
5.26	1.762	5.02437										5.26	1.762	4.7994
5.262	1.764	5.02437										5.262	1.764	4.7994
5.263	1.765	5.06187										5.263	1.765	4.7994
5.265	1.767	5.06187										5.265	1.767	4.7994
5.267	1.769	5.09936										5.267	1.769	4.7994
5.268	1.77	5.09936										5.268	1.77	4.7994
5.27	1.772	5.13686										5.27	1.772	4.7994
5.272	1.774	5.13686										5.272	1.774	4.7994
5.273	1.775	5.17435										5.273	1.775	4.7994
5.275	1.777	5.21185										5.275	1.777	4.7994
5.277	1.779	5.21185										5.277	1.779	4.7994
5.278	1.78	5.24934										5.278	1.78	4.7994
5.28	1.782	5.28684										5.28	1.782	4.7994
5.282	1.784	5.28684										5.282	1.784	4.7994
5.283	1.785	5.32433										5.283	1.785	4.7994
5.285	1.787	5.32433										5.285	1.787	4.7994
5.287	1.789	5.36183										5.287	1.789	4.7994
5.288	1.79	5.39933										5.288	1.79	4.7994
5.29	1.792	5.43682										5.29	1.792	4.7994
5.292	1.794	5.43682										5.292	1.794	4.7994
5.293	1.795	5.47432										5.293	1.795	4.7994
5.295	1.797	5.51181										5.295	1.797	4.7994
5.297	1.799	5.54931										5.297	1.799	4.7994
5.298	1.8	5.5868										5.298	1.8	4.7994
5.3	1.802	5.5868										5.3	1.802	4.7994
5.302	1.804	5.6243										5.302	1.804	4.7994
5.303	1.805	5.66179										5.303	1.805	4.7994
5.305	1.807	5.69929										5.305	1.807	4.7994
5.307	1.809	5.73678										5.307	1.809	4.7994
5.308	1.81	5.77428										5.308	1.81	4.7994
5.31	1.812	5.81177										5.31	1.812	4.7994
5.312	1.814	5.84927										5.312	1.814	4.7994
5.313	1.815	5.88676										5.313	1.815	4.7994
5.315	1.817	5.92426										5.315	1.817	4.7994
5.317	1.819	5.96176										5.317	1.819	4.8369
5.318	1.82	5.99925										5.318	1.82	4.8369
5.32	1.822	6.03675										5.32	1.822	4.8369
5.322	1.824	6.07424										5.322	1.824	4.8369
5.323	1.825	6.11174										5.323	1.825	4.8369
5.325	1.827	6.14923										5.325	1.827	4.8369
5.327	1.829	6.18673										5.327	1.829	4.8369
5.328	1.83	6.26172										5.328	1.83	4.8369
5.33	1.832	6.29921										5.33	1.832	4.8369
5.332	1.834	6.33671										5.332	1.834	4.8369
5.333	1.835	6.3742										5.333	1.835	4.8369
5.335	1.837	6.4117										5.335	1.837	4.8369
5.337	1.839	6.48669										5.337	1.839	4.8369
5.338	1.84	6.52419										5.338	1.84	4.8369
5.34	1.842	6.56168										5.34	1.842	4.8369
5.342	1.844	6.63667										5.342	1.844	4.8369
5.343	1.845	6.67417										5.343	1.845	4.8369
5.345	1.847	6.71166										5.345	1.847	4.8369
5.347	1.849	6.78665										5.347	1.849	4.87439
5.348	1.85	6.82415										5.348	1.85	4.87439
5.35	1.852	6.89914										5.35	1.852	4.87439
5.352	1.854	6.93663										5.352	1.854	4.87439
5.353	1.855	6.97413										5.353	1.855	4.87439
5.355	1.857	7.04912										5.355	1.857	4.87439
5.357	1.859	7.08661										5.357	1.859	4.87439
5.358	1.86	7.1616										5.358	1.86	4.87439
5.36	1.862	7.2366										5.36	1.862	4.87439
5.362	1.864	7.27409										5.362	1.864	4.87439
5.363	1.865	7.34908										5.363	1.865	4.91189
5.365	1.867	7.38658										5.365	1.867	4.91189
5.367	1.869	7.46157										5.367	1.869	4.91189
5.368	1.87	7.49906										5.368	1.87	4.91189
5.37	1.872	7.57405										5.37	1.872	4.91189
5.372	1.874	7.64904										5.372	1.874	4.91189
5.373	1.875	7.68654										5.373	1.875	4.91189
5.375	1.877	7.76153										5.375	1.877	4.94938
5.377	1.879	7.83652										5.377	1.879	4.94938
5.378	1.88	7.87402										5.378	1.88	4.94938
5.38	1.882	7.94901										5.38	1.882	4.94938
5.382	1.884	8.024										5.382	1.884	4.94938
5.383	1.885	8.09899										5.383	1.885	4.94938
5.385	1.887	8.13648										5.385	1.887	4.94938
5.387	1.889	8.21147										5.387	1.889	4.98688
5.388	1.89	8.28646										5.388	1.89	4.98688
5.39	1.892	8.36145										5.39	1.892	4.98688
5.392	1.894	8.39895										5.392	1.894	4.98688
5.393	1.895	8.47394										5.393	1.895	4.98688
5.395	1.897	8.54893										5.395	1.897	5.02437
5.397	1.899	8.62392										5.397	1.899	5.02437
5.398	1.9	8.69891										5.398	1.9	5.02437
5.4	1.902	8.7739										5.4	1.902	5.02437
5.402	1.904	8.8114										5.402	1.904	5.02437
5.403	1.905	8.88639										5.403	1.905	5.06187
5.405	1.907	8.96138										5.405	1.907	5.06187
5.407	1.909	9.03637										5.407	1.909	5.06187
5.408	1.91	9.11136										5.408	1.91	5.06187
5.41	1.912	9.18635										5.41	1.912	5.09936
5.412	1.914	9.22385										5.412	1.914	5.09936
5.413	1.915	9.29884										5.413	1.915	5.09936
5.415	1.917	9.37383										5.415	1.917	5.13686
5.417	1.919	9.44882										5.417	1.919	5.13686
5.418	1.92	9.52381										5.418	1.92	5.13686
5.42	1.922	9.5988										5.42	1.922	5.13686
5.422	1.924	9.67379										5.422	1.924	5.17435
5.423	1.925	9.71129										5.423	1.925	5.17435
5.425	1.927	9.78628										5.425	1.927	5.21185
5.427	1.929	9.86127										5.427	1.929	5.21185
5.428	1.93	9.93626										5.428	1.93	5.21185
5.43	1.932	10.0113										5.43	1.932	5.24934
5.432	1.934	10.0862										5.432	1.934	5.24934
5.433	1.935	10.1237										5.433	1.935	5.24934
5.435	1.937	10.1987										5.435	1.937	5.28684
5.437	1.939	10.2737										5.437	1.939	5.28684
5.438	1.94	10.3487										5.438	1.94	5.28684
5.44	1.942	10.4237										5.44	1.942	5.32433
5.442	1.944	10.4612										5.442	1.944	5.32433
5.443	1.945	10.5362										5.443	1.945	5.36183
5.445	1.947	10.6112										5.445	1.947	5.36183
5.447	1.949	10.6862										5.447	1.949	5.39933
5.448	1.95	10.7237										5.448	1.95	5.39933
5.45	1.952	10.7987										5.45	1.952	5.43682
5.452	1.954	10.8736										5.452	1.954	5.43682
5.453	1.955	10.9111										5.453	1.955	5.47432
5.455	1.957	10.9861										5.455	1.957	5.47432
5.457	1.959	11.0611										5.457	1.959	5.51181
5.458	1.96	11.1361										5.458	1.96	5.51181
5.46	1.962	11.1736										5.46	1.962	5.54931
5.462	1.964	11.2486										5.462	1.964	5.54931
5.463	1.965	11.3236										5.463	1.965	5.5868
5.465	1.967	11.3611										5.465	1.967	5.5868
5.467	1.969	11.4361										5.467	1.969	5.6243
5.468	1.97	11.4736										5.468	1.97	5.66179
5.47	1.972	11.5486										5.47	1.972	5.66179
5.472	1.974	11.5861										5.472	1.974	5.69929
5.473	1.975	11.661										5.473	1.975	5.69929
5.475	1.977	11.6985										5.475	1.977	5.73678
5.477	1.979	11.7735										5.477	1.979	5.77428
5.478	1.98	11.811										5.478	1.98	5.81177
5.48	1.982	11.886										5.48	1.982	5.81177
5.482	1.984	11.9235										5.482	1.984	5.84927
5.483	1.985	11.961										5.483	1.985	5.88676
5.485	1.987	12.036										5.485	1.987	5.88676
5.487	1.989	12.0735										5.487	1.989	5.92426
5.488	1.99	12.111										5.488	1.99	5.96176
5.49	1.992	12.186										5.49	1.992	5.96176
5.492	1.994	12.2235										5.492	1.994	5.99925
5.493	1.995	12.261										5.493	1.995	6.03675
5.495	1.997	12.2985										5.495	1.997	6.07424
5.497	1.999	12.3735										5.497	1.999	6.11174
5.498	2	12.4109										5.498	2	6.11174
5.5	2.002	12.4109										5.5	2.002	6.14923
5.502	2.004	12.4109										5.502	2.004	6.14923
5.503	2.005	12.4109										5.503	2.005	6.14923
5.505	2.007	12.4109										5.505	2.007	6.14923
5.507	2.009	12.4109										5.507	2.009	6.14923
5.508	2.01	12.4109										5.508	2.01	6.14923
5.51	2.012	12.4109										5.51	2.012	6.14923
5.512	2.014	12.5984										5.512	2.014	6.22422
5.513	2.015	12.7109										5.513	2.015	6.33671
5.515	2.017	12.7484										5.515	2.017	6.4117
5.517	2.019	12.7859										5.517	2.019	6.44919
5.518	2.02	12.8234										5.518	2.02	6.48669
5.52	2.022	12.8609										5.52	2.022	6.52419
5.522	2.024	12.8984										5.522	2.024	6.56168
5.523	2.025	12.9359										5.523	2.025	6.59917
5.525	2.027	12.9359										5.525	2.027	6.63667
5.527	2.029	12.9734										5.527	2.029	6.67417
5.528	2.03	13.0109										5.528	2.03	6.71166
5.53	2.032	13.0109										5.53	2.032	6.74916
5.532	2.034	13.0484										5.532	2.034	6.78665
5.533	2.035	13.0859										5.533	2.035	6.82415
5.535	2.037	13.0859										5.535	2.037	6.86164
5.537	2.039	13.1234										5.537	2.039	6.89914
5.538	2.04	13.1234										5.538	2.04	6.93663
5.54	2.042	13.1609										5.54	2.042	6.97413
5.542	2.044	13.1609										5.542	2.044	7.01162
5.543	2.045	13.1609										5.543	2.045	7.04912
5.545	2.047	13.1983										5.545	2.047	7.08661
5.547	2.049	13.1983										5.547	2.049	7.12411
5.548	2.05	13.1983										5.548	2.05	7.1616
5.55	2.052	13.2358										5.55	2.052	7.1991
5.552	2.054	13.2358										5.552	2.054	7.2366
5.553	2.055	13.2358										5.553	2.055	7.27409
5.555	2.057	13.2358										5.555	2.057	7.31159
5.557	2.059	13.2733										5.557	2.059	7.34908
5.558	2.06	13.2733										5.558	2.06	7.38658
5.56	2.062	13.2733										5.56	2.062	7.42407
5.562	2.064	13.2733										5.562	2.064	7.46157
5.563	2.065	13.2733										5.563	2.065	7.49906
5.565	2.067	13.2733										5.565	2.067	7.53656
5.567	2.069	13.2733										5.567	2.069	7.57405
5.568	2.07	13.2733										5.568	2.07	7.61155
5.57	2.072	13.2733										5.57	2.072	7.68654
5.572	2.074	13.2733										5.572	2.074	7.72403
5.573	2.075	13.2733										5.573	2.075	7.76153
5.575	2.077	13.2733										5.575	2.077	7.79903
5.577	2.079	13.2733										5.577	2.079	7.83652
5.578	2.08	13.2358										5.578	2.08	7.87402
5.58	2.082	13.2358										5.58	2.082	7.91151
5.582	2.084	13.2358										5.582	2.084	7.94901
5.583	2.085	13.2358										5.583	2.085	7.9865
5.585	2.087	13.1983										5.585	2.087	8.024
5.587	2.089	13.1983										5.587	2.089	8.06149
5.588	2.09	13.1983										5.588	2.09	8.09899
5.59	2.092	13.1609										5.59	2.092	8.13648
5.592	2.094	13.1609										5.592	2.094	8.17398
5.593	2.095	13.1234										5.593	2.095	8.21147
5.595	2.097	13.1234										5.595	2.097	8.24897
5.597	2.099	13.0859										5.597	2.099	8.32396
5.598	2.1	13.0859										5.598	2.1	8.36145
5.6	2.102	13.0484										5.6	2.102	8.39895
5.602	2.104	13.0484										5.602	2.104	8.43645
5.603	2.105	13.0109										5.603	2.105	8.47394
5.605	2.107	13.0109										5.605	2.107	8.51144
5.607	2.109	12.9734										5.607	2.109	8.54893
5.608	2.11	12.9359										5.608	2.11	8.58643
5.61	2.112	12.9359										5.61	2.112	8.62392
5.612	2.114	12.8984										5.612	2.114	8.66142
5.613	2.115	12.8609										5.613	2.115	8.66142
5.615	2.117	12.8234										5.615	2.117	8.69891
5.617	2.119	12.7859										5.617	2.119	8.73641
5.618	2.12	12.7859										5.618	2.12	8.7739
5.62	2.122	12.7484										5.62	2.122	8.8114
5.622	2.124	12.7109										5.622	2.124	8.84889
5.623	2.125	12.6734										5.623	2.125	8.88639
5.625	2.127	12.6359										5.625	2.127	8.92388
5.627	2.129	12.5984										5.627	2.129	8.96138
5.628	2.13	12.5609										5.628	2.13	8.96138
5.63	2.132	12.5234										5.63	2.132	8.99887
5.632	2.134	12.4859										5.632	2.134	9.03637
5.633	2.135	12.4484										5.633	2.135	9.07387
5.635	2.137	12.4109										5.635	2.137	9.11136
5.637	2.139	12.3735										5.637	2.139	9.11136
5.638	2.14	12.336										5.638	2.14	9.14886
5.64	2.142	12.2985										5.64	2.142	9.18635
5.642	2.144	12.261										5.642	2.144	9.22385
5.643	2.145	12.186										5.643	2.145	9.22385
5.645	2.147	12.1485										5.645	2.147	9.26134
5.647	2.149	12.111										5.647	2.149	9.29884
5.648	2.15	12.0735										5.648	2.15	9.29884
5.65	2.152	12.036										5.65	2.152	9.33633
5.652	2.154	11.961										5.652	2.154	9.37383
5.653	2.155	11.9235										5.653	2.155	9.37383
5.655	2.157	11.886										5.655	2.157	9.41132
5.657	2.159	11.8485										5.657	2.159	9.41132
5.658	2.16	11.7735										5.658	2.16	9.44882
5.66	2.162	11.736										5.66	2.162	9.44882
5.662	2.164	11.6985										5.662	2.164	9.48631
5.663	2.165	11.6235										5.663	2.165	9.48631
5.665	2.167	11.5861										5.665	2.167	9.52381
5.667	2.169	11.5486										5.667	2.169	9.52381
5.668	2.17	11.4736										5.668	2.17	9.52381
5.67	2.172	11.4361										5.67	2.172	9.56131
5.672	2.174	11.3986										5.672	2.174	9.56131
5.673	2.175	11.3236										5.673	2.175	9.5988
5.675	2.177	11.2861										5.675	2.177	9.5988
5.677	2.179	11.2111										5.677	2.179	9.5988
5.678	2.18	11.1736										5.678	2.18	9.6363
5.68	2.182	11.0986										5.68	2.182	9.6363
5.682	2.184	11.0611										5.682	2.184	9.6363
5.683	2.185	10.9861										5.683	2.185	9.6363
5.685	2.187	10.9486										5.685	2.187	9.6363
5.687	2.189	10.8736										5.687	2.189	9.67379
5.688	2.19	10.8361										5.688	2.19	9.67379
5.69	2.192	10.7612										5.69	2.192	9.67379
5.692	2.194	10.7237										5.692	2.194	9.67379
5.693	2.195	10.6487										5.693	2.195	9.67379
5.695	2.197	10.6112										5.695	2.197	9.67379
5.697	2.199	10.5362										5.697	2.199	9.67379
5.698	2.2	10.4612										5.698	2.2	9.67379
5.7	2.202	10.4237										5.7	2.202	9.67379
5.702	2.204	10.3487										5.702	2.204	9.67379
5.703	2.205	10.3112										5.703	2.205	9.67379
5.705	2.207	10.2362										5.705	2.207	9.67379
5.707	2.209	10.1612										5.707	2.209	9.67379
5.708	2.21	10.1237										5.708	2.21	9.67379
5.71	2.212	10.0487										5.71	2.212	9.67379
5.712	2.214	10.0113										5.712	2.214	9.6363
5.713	2.215	9.93626										5.713	2.215	9.6363
5.715	2.217	9.86127										5.715	2.217	9.6363
5.717	2.219	9.82377										5.717	2.219	9.6363
5.718	2.22	9.74878										5.718	2.22	9.6363
5.72	2.222	9.71129										5.72	2.222	9.5988
5.722	2.224	9.6363										5.722	2.224	9.5988
5.723	2.225	9.56131										5.723	2.225	9.5988
5.725	2.227	9.52381										5.725	2.227	9.56131
5.727	2.229	9.44882										5.727	2.229	9.56131
5.728	2.23	9.37383										5.728	2.23	9.52381
5.73	2.232	9.33633										5.73	2.232	9.52381
5.732	2.234	9.26134										5.732	2.234	9.52381
5.733	2.235	9.22385										5.733	2.235	9.48631
5.735	2.237	9.14886										5.735	2.237	9.48631
5.737	2.239	9.07387										5.737	2.239	9.44882
5.738	2.24	9.03637										5.738	2.24	9.44882
5.74	2.242	8.96138										5.74	2.242	9.41132
5.742	2.244	8.92388										5.742	2.244	9.37383
5.743	2.245	8.84889										5.743	2.245	9.37383
5.745	2.247	8.8114										5.745	2.247	9.33633
5.747	2.249	8.73641										5.747	2.249	9.33633
5.748	2.25	8.66142										5.748	2.25	9.29884
5.75	2.252	8.62392										5.75	2.252	9.26134
5.752	2.254	8.54893										5.752	2.254	9.22385
5.753	2.255	8.51144										5.753	2.255	9.22385
5.755	2.257	8.43645										5.755	2.257	9.18635
5.757	2.259	8.39895										5.757	2.259	9.14886
5.758	2.26	8.32396										5.758	2.26	9.14886
5.76	2.262	8.28646										5.76	2.262	9.11136
5.762	2.264	8.21147										5.762	2.264	9.07387
5.763	2.265	8.17398										5.763	2.265	9.03637
5.765	2.267	8.09899										5.765	2.267	8.99887
5.767	2.269	8.06149										5.767	2.269	8.96138
5.768	2.27	7.9865										5.768	2.27	8.92388
5.77	2.272	7.94901										5.77	2.272	8.88639
5.772	2.274	7.87402										5.772	2.274	8.88639
5.773	2.275	7.83652										5.773	2.275	8.84889
5.775	2.277	7.79903										5.775	2.277	8.8114
5.777	2.279	7.72403										5.777	2.279	8.7739
5.778	2.28	7.68654										5.778	2.28	8.73641
5.78	2.282	7.61155										5.78	2.282	8.69891
5.782	2.284	7.57405										5.782	2.284	8.66142
5.783	2.285	7.53656										5.783	2.285	8.62392
5.785	2.287	7.46157										5.785	2.287	8.58643
5.787	2.289	7.42407										5.787	2.289	8.54893
5.788	2.29	7.34908										5.788	2.29	8.47394
5.79	2.292	7.31159										5.79	2.292	8.43645
5.792	2.294	7.27409										5.792	2.294	8.39895
5.793	2.295	7.1991										5.793	2.295	8.36145
5.795	2.297	7.1616										5.795	2.297	8.32396
5.797	2.299	7.12411										5.797	2.299	8.28646
5.798	2.3	7.04912										5.798	2.3	8.24897
5.8	2.302	7.01162										5.8	2.302	8.17398
5.802	2.304	6.97413										5.802	2.304	8.13648
5.803	2.305	6.89914										5.803	2.305	8.09899
5.805	2.307	6.86164										5.805	2.307	8.06149
5.807	2.309	6.82415										5.807	2.309	8.024
5.808	2.31	6.74916										5.808	2.31	7.9865
5.81	2.312	6.71166										5.81	2.312	7.91151
5.812	2.314	6.67417										5.812	2.314	7.87402
5.813	2.315	6.63667										5.813	2.315	7.83652
5.815	2.317	6.56168										5.815	2.317	7.79903
5.817	2.319	6.52419										5.817	2.319	7.72403
5.818	2.32	6.48669										5.818	2.32	7.68654
5.82	2.322	6.44919										5.82	2.322	7.64904
5.822	2.324	6.3742										5.822	2.324	7.57405
5.823	2.325	6.33671										5.823	2.325	7.53656
5.825	2.327	6.29921										5.825	2.327	7.49906
5.827	2.329	6.26172										5.827	2.329	7.46157
5.828	2.33	6.22422										5.828	2.33	7.38658
5.83	2.332	6.18673										5.83	2.332	7.34908
5.832	2.334	6.11174										5.832	2.334	7.31159
5.833	2.335	6.07424										5.833	2.335	7.2366
5.835	2.337	6.03675										5.835	2.337	7.1991
5.837	2.339	5.99925										5.837	2.339	7.1616
5.838	2.34	5.96176										5.838	2.34	7.08661
5.84	2.342	5.92426										5.84	2.342	7.04912
5.842	2.344	5.88676										5.842	2.344	7.01162
5.843	2.345	5.84927										5.843	2.345	6.93663
5.845	2.347	5.81177										5.845	2.347	6.89914
5.847	2.349	5.77428										5.847	2.349	6.86164
5.848	2.35	5.69929										5.848	2.35	6.78665
5.85	2.352	5.66179										5.85	2.352	6.74916
5.852	2.354	5.6243										5.852	2.354	6.67417
5.853	2.355	5.5868										5.853	2.355	6.63667
5.855	2.357	5.54931										5.855	2.357	6.59917
5.857	2.359	5.51181										5.857	2.359	6.52419
5.858	2.36	5.47432										5.858	2.36	6.48669
5.86	2.362	5.43682										5.86	2.362	6.44919
5.862	2.364	5.39933										5.862	2.364	6.3742
5.863	2.365	5.36183										5.863	2.365	6.33671
5.865	2.367	5.32433										5.865	2.367	6.29921
5.867	2.369	5.28684										5.867	2.369	6.22422
5.868	2.37	5.24934										5.868	2.37	6.18673
5.87	2.372	5.21185										5.87	2.372	6.14923
5.872	2.374	5.17435										5.872	2.374	6.07424
5.873	2.375	5.13686										5.873	2.375	6.03675
5.875	2.377	5.09936										5.875	2.377	5.99925
5.877	2.379	5.06187										5.877	2.379	5.96176
5.878	2.38	5.02437										5.878	2.38	5.88676
5.88	2.382	4.98688										5.88	2.382	5.84927
5.882	2.384	4.94938										5.882	2.384	5.81177
5.883	2.385	4.91189										5.883	2.385	5.77428
5.885	2.387	4.87439										5.885	2.387	5.69929
5.887	2.389	4.8369										5.887	2.389	5.66179
5.888	2.39	4.7994										5.888	2.39	5.6243
5.89	2.392	4.7619										5.89	2.392	5.5868
5.892	2.394	4.7619										5.892	2.394	5.51181
5.893	2.395	4.72441										5.893	2.395	5.47432
5.895	2.397	4.68691										5.895	2.397	5.43682
5.897	2.399	4.64942										5.897	2.399	5.39933
5.898	2.4	4.61192										5.898	2.4	5.36183
5.9	2.402	4.57443										5.9	2.402	5.32433
5.902	2.404	4.53693										5.902	2.404	5.24934
5.903	2.405	4.53693										5.903	2.405	5.21185
5.905	2.407	4.49944										5.905	2.407	5.17435
5.907	2.409	4.46194										5.907	2.409	5.13686
5.908	2.41	4.42445										5.908	2.41	5.09936
5.91	2.412	4.38695										5.91	2.412	5.06187
5.912	2.414	4.38695										5.912	2.414	5.02437
5.913	2.415	4.34946										5.913	2.415	4.98688
5.915	2.417	4.31196										5.915	2.417	4.94938
5.917	2.419	4.27447										5.917	2.419	4.87439
5.918	2.42	4.23697										5.918	2.42	4.8369
5.92	2.422	4.23697										5.92	2.422	4.7994
5.922	2.424	4.19947										5.922	2.424	4.7619
5.923	2.425	4.16198										5.923	2.425	4.72441
5.925	2.427	4.16198										5.925	2.427	4.68691
5.927	2.429	4.12448										5.927	2.429	4.64942
5.928	2.43	4.08699										5.928	2.43	4.61192
5.93	2.432	4.04949										5.93	2.432	4.57443
5.932	2.434	4.04949										5.932	2.434	4.53693
5.933	2.435	4.012										5.933	2.435	4.53693
5.935	2.437	3.9745										5.935	2.437	4.49944
5.937	2.439	3.9745										5.937	2.439	4.46194
5.938	2.44	3.93701										5.938	2.44	4.42445
5.94	2.442	3.93701										5.94	2.442	4.38695
5.942	2.444	3.89951										5.942	2.444	4.34946
5.943	2.445	3.86202										5.943	2.445	4.31196
5.945	2.447	3.86202										5.945	2.447	4.27447
5.947	2.449	3.82452										5.947	2.449	4.23697
5.948	2.45	3.78703										5.948	2.45	4.23697
5.95	2.452	3.78703										5.95	2.452	4.19947
5.952	2.454	3.74953										5.952	2.454	4.16198
5.953	2.455	3.74953										5.953	2.455	4.12448
5.955	2.457	3.71204										5.955	2.457	4.12448
5.957	2.459	3.71204										5.957	2.459	4.08699
5.958	2.46	3.67454										5.958	2.46	4.04949
5.96	2.462	3.67454										5.96	2.462	4.012
5.962	2.464	3.63705										5.962	2.464	3.9745
5.963	2.465	3.63705										5.963	2.465	3.9745
5.965	2.467	3.59955										5.965	2.467	3.93701
5.967	2.469	3.59955										5.967	2.469	3.89951
5.968	2.47	3.56205										5.968	2.47	3.89951
5.97	2.472	3.56205										5.97	2.472	3.86202
5.972	2.474	3.52456										5.972	2.474	3.82452
5.973	2.475	3.52456										5.973	2.475	3.82452
5.975	2.477	3.48706										5.975	2.477	3.78703
5.977	2.479	3.48706										5.977	2.479	3.74953
5.978	2.48	3.44957										5.978	2.48	3.74953
5.98	2.482	3.44957										5.98	2.482	3.71204
5.982	2.484	3.44957										5.982	2.484	3.71204
5.983	2.485	3.41207										5.983	2.485	3.67454
5.985	2.487	3.41207										5.985	2.487	3.67454
5.987	2.489	3.37458										5.987	2.489	3.63705
5.988	2.49	3.37458										5.988	2.49	3.59955
5.99	2.492	3.37458										5.99	2.492	3.59955
5.992	2.494	3.33708										5.992	2.494	3.56205
5.993	2.495	3.33708										5.993	2.495	3.56205
5.995	2.497	3.33708										5.995	2.497	3.52456
5.997	2.499	3.29959										5.997	2.499	3.52456
5.998	2.5	3.29959										5.998	2.5	3.48706
6	2.502	3.26209										6	2.502	3.48706
6.002	2.504	3.26209										6.002	2.504	3.48706
6.003	2.505	3.26209										6.003	2.505	3.48706
6.005	2.507	3.26209										6.005	2.507	3.48706
6.007	2.509	3.26209										6.007	2.509	3.48706
6.008	2.51	3.26209										6.008	2.51	3.48706
6.01	2.512	3.26209										6.01	2.512	3.48706
6.012	2.514	3.26209										6.012	2.514	3.48706
6.013	2.515	3.26209										6.013	2.515	3.48706
6.015	2.517	3.1871										6.015	2.517	3.48706
6.017	2.519	3.1871										6.017	2.519	3.29959
6.018	2.52	3.14961										6.018	2.52	3.29959
6.02	2.522	3.14961										6.02	2.522	3.29959
6.022	2.524	3.14961										6.022	2.524	3.29959
6.023	2.525	3.14961										6.023	2.525	3.26209
6.025	2.527	3.11211										6.025	2.527	3.26209
6.027	2.529	3.11211										6.027	2.529	3.2246
6.028	2.53	3.11211										6.028	2.53	3.2246
6.03	2.532	3.11211										6.03	2.532	3.2246
6.032	2.534	3.11211										6.032	2.534	3.1871
6.033	2.535	3.07462										6.033	2.535	3.1871
6.035	2.537	3.07462										6.035	2.537	3.1871
6.037	2.539	3.07462										6.037	2.539	3.1871
6.038	2.54	3.07462										6.038	2.54	3.14961
6.04	2.542	3.03712										6.04	2.542	3.14961
6.042	2.544	3.03712										6.042	2.544	3.14961
6.043	2.545	3.03712										6.043	2.545	3.14961
6.045	2.547	3.03712										6.045	2.547	3.11211
6.047	2.549	3.03712										6.047	2.549	3.11211
6.048	2.55	3.03712										6.048	2.55	3.11211
6.05	2.552	2.99962										6.05	2.552	3.11211
6.052	2.554	2.99962										6.052	2.554	3.07462
6.053	2.555	2.99962										6.053	2.555	3.07462
6.055	2.557	2.99962										6.055	2.557	3.07462
6.057	2.559	2.99962										6.057	2.559	3.07462
6.058	2.56	2.99962										6.058	2.56	3.07462
6.06	2.562	2.96213										6.06	2.562	3.03712
6.062	2.564	2.96213										6.062	2.564	3.03712
6.063	2.565	2.96213										6.063	2.565	3.03712
6.065	2.567	2.96213										6.065	2.567	3.03712
6.067	2.569	2.96213										6.067	2.569	3.03712
6.068	2.57	2.96213										6.068	2.57	3.03712
6.07	2.572	2.96213										6.07	2.572	2.99962
6.072	2.574	2.96213										6.072	2.574	2.99962
6.073	2.575	2.92463										6.073	2.575	2.99962
6.075	2.577	2.92463										6.075	2.577	2.99962
6.077	2.579	2.92463										6.077	2.579	2.99962
6.078	2.58	2.92463										6.078	2.58	2.96213
6.08	2.582	2.92463										6.08	2.582	2.96213
6.082	2.584	2.92463										6.082	2.584	2.96213
6.083	2.585	2.92463										6.083	2.585	2.96213
6.085	2.587	2.92463										6.085	2.587	2.96213
6.087	2.589	2.92463										6.087	2.589	2.96213
6.088	2.59	2.92463										6.088	2.59	2.96213
6.09	2.592	2.92463										6.09	2.592	2.92463
6.092	2.594	2.88714										6.092	2.594	2.92463
6.093	2.595	2.88714										6.093	2.595	2.92463
6.095	2.597	2.88714										6.095	2.597	2.92463
6.097	2.599	2.88714										6.097	2.599	2.92463
6.098	2.6	2.88714										6.098	2.6	2.92463
6.1	2.602	2.88714										6.1	2.602	2.92463
6.102	2.604	2.88714										6.102	2.604	2.92463
6.103	2.605	2.88714										6.103	2.605	2.92463
6.105	2.607	2.88714										6.105	2.607	2.88714
6.107	2.609	2.88714										6.107	2.609	2.88714
6.108	2.61	2.88714										6.108	2.61	2.88714
6.11	2.612	2.88714										6.11	2.612	2.88714
6.112	2.614	2.88714										6.112	2.614	2.88714
6.113	2.615	2.88714										6.113	2.615	2.88714
6.115	2.617	2.88714										6.115	2.617	2.88714
6.117	2.619	2.88714										6.117	2.619	2.88714
6.118	2.62	2.88714										6.118	2.62	2.88714
6.12	2.622	2.88714										6.12	2.622	2.88714
6.122	2.624	2.88714										6.122	2.624	2.88714
6.123	2.625	2.88714										6.123	2.625	2.88714
6.125	2.627	2.88714										6.125	2.627	2.88714
6.127	2.629	2.88714										6.127	2.629	2.88714
6.128	2.63	2.88714										6.128	2.63	2.88714
6.13	2.632	2.88714										6.13	2.632	2.88714
6.132	2.634	2.88714										6.132	2.634	2.88714
6.133	2.635	2.88714										6.133	2.635	2.88714
6.135	2.637	2.88714										6.135	2.637	2.84964
6.137	2.639	2.88714										6.137	2.639	2.84964
6.138	2.64	2.88714										6.138	2.64	2.84964
6.14	2.642	2.88714										6.14	2.642	2.84964
6.142	2.644	2.88714										6.142	2.644	2.84964
6.143	2.645	2.88714										6.143	2.645	2.84964
6.145	2.647	2.88714										6.145	2.647	2.88714
6.147	2.649	2.88714										6.147	2.649	2.88714
6.148	2.65	2.88714										6.148	2.65	2.88714
6.15	2.652	2.88714										6.15	2.652	2.88714
6.152	2.654	2.92463										6.152	2.654	2.88714
6.153	2.655	2.92463										6.153	2.655	2.88714
6.155	2.657	2.92463										6.155	2.657	2.88714
6.157	2.659	2.92463										6.157	2.659	2.88714
6.158	2.66	2.92463										6.158	2.66	2.88714
6.16	2.662	2.92463										6.16	2.662	2.88714
6.162	2.664	2.92463										6.162	2.664	2.88714
6.163	2.665	2.92463										6.163	2.665	2.88714
6.165	2.667	2.92463										6.165	2.667	2.88714
6.167	2.669	2.92463										6.167	2.669	2.88714
6.168	2.67	2.92463										6.168	2.67	2.88714
6.17	2.672	2.96213										6.17	2.672	2.88714
6.172	2.674	2.96213										6.172	2.674	2.88714
6.173	2.675	2.96213										6.173	2.675	2.88714
6.175	2.677	2.96213										6.175	2.677	2.88714
6.177	2.679	2.96213										6.177	2.679	2.88714
6.178	2.68	2.96213										6.178	2.68	2.88714
6.18	2.682	2.96213										6.18	2.682	2.88714
6.182	2.684	2.96213										6.182	2.684	2.88714
6.183	2.685	2.96213										6.183	2.685	2.88714
6.185	2.687	2.99962										6.185	2.687	2.88714
6.187	2.689	2.99962										6.187	2.689	2.88714
6.188	2.69	2.99962										6.188	2.69	2.88714
6.19	2.692	2.99962										6.19	2.692	2.88714
6.192	2.694	2.99962										6.192	2.694	2.88714
6.193	2.695	2.99962										6.193	2.695	2.88714
6.195	2.697	3.03712										6.195	2.697	2.88714
6.197	2.699	3.03712										6.197	2.699	2.88714
6.198	2.7	3.03712										6.198	2.7	2.88714
6.2	2.702	3.03712										6.2	2.702	2.88714
6.202	2.704	3.03712										6.202	2.704	2.88714
6.203	2.705	3.03712										6.203	2.705	2.88714
6.205	2.707	3.07462										6.205	2.707	2.88714
6.207	2.709	3.07462										6.207	2.709	2.88714
6.208	2.71	3.07462										6.208	2.71	2.88714
6.21	2.712	3.07462										6.21	2.712	2.92463
6.212	2.714	3.07462										6.212	2.714	2.92463
6.213	2.715	3.11211										6.213	2.715	2.92463
6.215	2.717	3.11211										6.215	2.717	2.92463
6.217	2.719	3.11211										6.217	2.719	2.92463
6.218	2.72	3.11211										6.218	2.72	2.92463
6.22	2.722	3.11211										6.22	2.722	2.92463
6.222	2.724	3.14961										6.222	2.724	2.92463
6.223	2.725	3.14961										6.223	2.725	2.92463
6.225	2.727	3.14961										6.225	2.727	2.92463
6.227	2.729	3.14961										6.227	2.729	2.92463
6.228	2.73	3.14961										6.228	2.73	2.92463
6.23	2.732	3.1871										6.23	2.732	2.92463
6.232	2.734	3.1871										6.232	2.734	2.92463
6.233	2.735	3.1871										6.233	2.735	2.92463
6.235	2.737	3.1871										6.235	2.737	2.92463
6.237	2.739	3.1871										6.237	2.739	2.92463
6.238	2.74	3.2246										6.238	2.74	2.92463
6.24	2.742	3.2246										6.24	2.742	2.92463
6.242	2.744	3.2246										6.242	2.744	2.96213
6.243	2.745	3.2246										6.243	2.745	2.96213
6.245	2.747	3.26209										6.245	2.747	2.96213
6.247	2.749	3.26209										6.247	2.749	2.96213
6.248	2.75	3.26209										6.248	2.75	2.96213
6.25	2.752	3.29959										6.25	2.752	2.96213
6.252	2.754	3.29959										6.252	2.754	2.96213
6.253	2.755	3.29959										6.253	2.755	2.96213
6.255	2.757	3.29959										6.255	2.757	2.96213
6.257	2.759	3.33708										6.257	2.759	2.96213
6.258	2.76	3.33708										6.258	2.76	2.96213
6.26	2.762	3.33708										6.26	2.762	2.99962
6.262	2.764	3.33708										6.262	2.764	2.99962
6.263	2.765	3.37458										6.263	2.765	2.99962
6.265	2.767	3.37458										6.265	2.767	2.99962
6.267	2.769	3.37458										6.267	2.769	2.99962
6.268	2.77	3.37458										6.268	2.77	2.99962
6.27	2.772	3.41207										6.27	2.772	3.03712
6.272	2.774	3.41207										6.272	2.774	3.03712
6.273	2.775	3.41207										6.273	2.775	3.03712
6.275	2.777	3.41207										6.275	2.777	3.03712
6.277	2.779	3.44957										6.277	2.779	3.03712
6.278	2.78	3.44957										6.278	2.78	3.03712
6.28	2.782	3.44957										6.28	2.782	3.03712
6.282	2.784	3.48706										6.282	2.784	3.03712
6.283	2.785	3.48706										6.283	2.785	3.03712
6.285	2.787	3.48706										6.285	2.787	3.07462
6.287	2.789	3.48706										6.287	2.789	3.07462
6.288	2.79	3.52456										6.288	2.79	3.07462
6.29	2.792	3.52456										6.29	2.792	3.07462
6.292	2.794	3.52456										6.292	2.794	3.07462
6.293	2.795	3.56205										6.293	2.795	3.07462
6.295	2.797	3.56205										6.295	2.797	3.07462
6.297	2.799	3.56205										6.297	2.799	3.07462
6.298	2.8	3.59955										6.298	2.8	3.11211
6.3	2.802	3.59955										6.3	2.802	3.11211
6.302	2.804	3.59955										6.302	2.804	3.11211
6.303	2.805	3.63705										6.303	2.805	3.11211
6.305	2.807	3.63705										6.305	2.807	3.11211
6.307	2.809	3.63705										6.307	2.809	3.11211
6.308	2.81	3.67454										6.308	2.81	3.11211
6.31	2.812	3.67454										6.31	2.812	3.14961
6.312	2.814	3.71204										6.312	2.814	3.14961
6.313	2.815	3.71204										6.313	2.815	3.14961
6.315	2.817	3.71204										6.315	2.817	3.14961
6.317	2.819	3.74953										6.317	2.819	3.14961
6.318	2.82	3.74953										6.318	2.82	3.14961
6.32	2.822	3.78703										6.32	2.822	3.14961
6.322	2.824	3.78703										6.322	2.824	3.1871
6.323	2.825	3.82452										6.323	2.825	3.1871
6.325	2.827	3.82452										6.325	2.827	3.1871
6.327	2.829	3.86202										6.327	2.829	3.1871
6.328	2.83	3.86202										6.328	2.83	3.1871
6.33	2.832	3.86202										6.33	2.832	3.1871
6.332	2.834	3.89951										6.332	2.834	3.2246
6.333	2.835	3.89951										6.333	2.835	3.2246
6.335	2.837	3.93701										6.335	2.837	3.2246
6.337	2.839	3.93701										6.337	2.839	3.2246
6.338	2.84	3.9745										6.338	2.84	3.2246
6.34	2.842	4.012										6.34	2.842	3.26209
6.342	2.844	4.012										6.342	2.844	3.26209
6.343	2.845	4.04949										6.343	2.845	3.26209
6.345	2.847	4.04949										6.345	2.847	3.26209
6.347	2.849	4.08699										6.347	2.849	3.26209
6.348	2.85	4.12448										6.348	2.85	3.29959
6.35	2.852	4.12448										6.35	2.852	3.29959
6.352	2.854	4.16198										6.352	2.854	3.29959
6.353	2.855	4.16198										6.353	2.855	3.29959
6.355	2.857	4.19947										6.355	2.857	3.33708
6.357	2.859	4.23697										6.357	2.859	3.33708
6.358	2.86	4.23697										6.358	2.86	3.33708
6.36	2.862	4.27447										6.36	2.862	3.33708
6.362	2.864	4.31196										6.362	2.864	3.33708
6.363	2.865	4.34946										6.363	2.865	3.37458
6.365	2.867	4.38695										6.365	2.867	3.37458
6.367	2.869	4.38695										6.367	2.869	3.37458
6.368	2.87	4.42445										6.368	2.87	3.37458
6.37	2.872	4.46194										6.37	2.872	3.41207
6.372	2.874	4.49944										6.372	2.874	3.41207
6.373	2.875	4.53693										6.373	2.875	3.41207
6.375	2.877	4.57443										6.375	2.877	3.41207
6.377	2.879	4.61192										6.377	2.879	3.41207
6.378	2.88	4.61192										6.378	2.88	3.44957
6.38	2.882	4.68691										6.38	2.882	3.44957
6.382	2.884	4.72441										6.382	2.884	3.44957
6.383	2.885	4.7619										6.383	2.885	3.44957
6.385	2.887	4.7994										6.385	2.887	3.48706
6.387	2.889	4.8369										6.387	2.889	3.48706
6.388	2.89	4.87439										6.388	2.89	3.48706
6.39	2.892	4.91189										6.39	2.892	3.52456
6.392	2.894	4.94938										6.392	2.894	3.52456
6.393	2.895	4.98688										6.393	2.895	3.52456
6.395	2.897	5.02437										6.395	2.897	3.52456
6.397	2.899	5.09936										6.397	2.899	3.56205
6.398	2.9	5.13686										6.398	2.9	3.56205
6.4	2.902	5.17435										6.4	2.902	3.56205
6.402	2.904	5.24934										6.402	2.904	3.59955
6.403	2.905	5.28684										6.403	2.905	3.59955
6.405	2.907	5.32433										6.405	2.907	3.59955
6.407	2.909	5.39933										6.407	2.909	3.63705
6.408	2.91	5.43682										6.408	2.91	3.63705
6.41	2.912	5.51181										6.41	2.912	3.63705
6.412	2.914	5.54931										6.412	2.914	3.67454
6.413	2.915	5.6243										6.413	2.915	3.67454
6.415	2.917	5.66179										6.415	2.917	3.67454
6.417	2.919	5.73678										6.417	2.919	3.71204
6.418	2.92	5.77428										6.418	2.92	3.71204
6.42	2.922	5.84927										6.42	2.922	3.71204
6.422	2.924	5.92426										6.422	2.924	3.74953
6.423	2.925	5.96176										6.423	2.925	3.74953
6.425	2.927	6.03675										6.425	2.927	3.78703
6.427	2.929	6.11174										6.427	2.929	3.78703
6.428	2.93	6.14923										6.428	2.93	3.78703
6.43	2.932	6.22422										6.43	2.932	3.82452
6.432	2.934	6.29921										6.432	2.934	3.82452
6.433	2.935	6.3742										6.433	2.935	3.86202
6.435	2.937	6.44919										6.435	2.937	3.86202
6.437	2.939	6.52419										6.437	2.939	3.89951
6.438	2.94	6.59917										6.438	2.94	3.89951
6.44	2.942	6.63667										6.44	2.942	3.93701
6.442	2.944	6.71166										6.442	2.944	3.93701
6.443	2.945	6.78665										6.443	2.945	3.93701
6.445	2.947	6.86164										6.445	2.947	3.9745
6.447	2.949	6.93663										6.447	2.949	3.9745
6.448	2.95	7.01162										6.448	2.95	4.012
6.45	2.952	7.08661										6.45	2.952	4.012
6.452	2.954	7.1991										6.452	2.954	4.04949
6.453	2.955	7.27409										6.453	2.955	4.08699
6.455	2.957	7.34908										6.455	2.957	4.08699
6.457	2.959	7.42407										6.457	2.959	4.12448
6.458	2.96	7.49906										6.458	2.96	4.12448
6.46	2.962	7.57405										6.46	2.962	4.16198
6.462	2.964	7.68654										6.462	2.964	4.19947
6.463	2.965	7.76153										6.463	2.965	4.19947
6.465	2.967	7.83652										6.465	2.967	4.23697
6.467	2.969	7.91151										6.467	2.969	4.23697
6.468	2.97	8.024										6.468	2.97	4.27447
6.47	2.972	8.09899										6.47	2.972	4.31196
6.472	2.974	8.17398										6.472	2.974	4.34946
6.473	2.975	8.28646										6.473	2.975	4.34946
6.475	2.977	8.36145										6.475	2.977	4.38695
6.477	2.979	8.43645										6.477	2.979	4.42445
6.478	2.98	8.54893										6.478	2.98	4.46194
6.48	2.982	8.62392										6.48	2.982	4.46194
6.482	2.984	8.73641										6.482	2.984	4.49944
6.483	2.985	8.8114										6.483	2.985	4.53693
6.485	2.987	8.88639										6.485	2.987	4.57443
6.487	2.989	8.99887										6.487	2.989	4.61192
6.488	2.99	9.11136										6.488	2.99	4.64942
6.49	2.992	9.18635										6.49	2.992	4.68691
6.492	2.994	9.29884										6.492	2.994	4.72441
6.493	2.995	9.37383										6.493	2.995	4.7619
6.495	2.997	9.48631										6.495	2.997	4.7994
6.497	2.999	9.56131										6.497	2.999	4.8369
6.498	3	9.67379										6.498	3	4.87439
6.5	3.002	9.78628										6.5	3.002	4.87439
6.502	3.004	9.78628										6.502	3.004	4.87439
6.503	3.005	9.78628										6.503	3.005	4.87439
6.505	3.007	9.78628										6.505	3.007	4.87439
6.507	3.009	9.78628										6.507	3.009	4.87439
6.508	3.01	9.78628										6.508	3.01	4.87439
6.51	3.012	9.93626										6.51	3.012	4.91189
6.512	3.014	10.3487										6.512	3.014	5.13686
6.513	3.015	10.5362										6.513	3.015	5.24934
6.515	3.017	10.6487										6.515	3.017	5.32433
6.517	3.019	10.7987										6.517	3.019	5.36183
6.518	3.02	10.8736										6.518	3.02	5.43682
6.52	3.022	10.9861										6.52	3.022	5.47432
6.522	3.024	11.0986										6.522	3.024	5.54931
6.523	3.025	11.2111										6.523	3.025	5.5868
6.525	3.027	11.3236										6.525	3.027	5.66179
6.527	3.029	11.4361										6.527	3.029	5.69929
6.528	3.03	11.5486										6.528	3.03	5.77428
6.53	3.032	11.661										6.53	3.032	5.84927
6.532	3.034	11.7735										6.532	3.034	5.88676
6.533	3.035	11.886										6.533	3.035	5.96176
6.535	3.037	11.9985										6.535	3.037	6.03675
6.537	3.039	12.111										6.537	3.039	6.07424
6.538	3.04	12.2235										6.538	3.04	6.14923
6.54	3.042	12.336										6.54	3.042	6.22422
6.542	3.044	12.4484										6.542	3.044	6.29921
6.543	3.045	12.5609										6.543	3.045	6.3742
6.545	3.047	12.7109										6.545	3.047	6.44919
6.547	3.049	12.8234										6.547	3.049	6.52419
6.548	3.05	12.9359										6.548	3.05	6.59917
6.55	3.052	13.0484										6.55	3.052	6.67417
6.552	3.054	13.1609										6.552	3.054	6.74916
6.553	3.055	13.2733										6.553	3.055	6.78665
6.555	3.057	13.3858										6.555	3.057	6.89914
6.557	3.059	13.5358										6.557	3.059	6.93663
6.558	3.06	13.6483										6.558	3.06	7.01162
6.56	3.062	13.7608										6.56	3.062	7.08661
6.562	3.064	13.8733										6.562	3.064	7.1616
6.563	3.065	14.0233										6.563	3.065	7.2366
6.565	3.067	14.1357										6.565	3.067	7.31159
6.567	3.069	14.2482										6.567	3.069	7.42407
6.568	3.07	14.3607										6.568	3.07	7.49906
6.57	3.072	14.4732										6.57	3.072	7.57405
6.572	3.074	14.6232										6.572	3.074	7.64904
6.573	3.075	14.7357										6.573	3.075	7.72403
6.575	3.077	14.8481										6.575	3.077	7.79903
6.577	3.079	14.9606										6.577	3.079	7.91151
6.578	3.08	15.0731										6.578	3.08	7.9865
6.58	3.082	15.2231										6.58	3.082	8.06149
6.582	3.084	15.3356										6.582	3.084	8.17398
6.583	3.085	15.4481										6.583	3.085	8.24897
6.585	3.087	15.5605										6.585	3.087	8.32396
6.587	3.089	15.673										6.587	3.089	8.43645
6.588	3.09	15.7855										6.588	3.09	8.51144
6.59	3.092	15.898										6.59	3.092	8.62392
6.592	3.094	16.048										6.592	3.094	8.69891
6.593	3.095	16.123										6.593	3.095	8.8114
6.595	3.097	16.273										6.595	3.097	8.88639
6.597	3.099	16.3854										6.597	3.099	8.99887
6.598	3.1	16.4979										6.598	3.1	9.07387
6.6	3.102	16.6104										6.6	3.102	9.18635
6.602	3.104	16.7229										6.602	3.104	9.29884
6.603	3.105	16.7979										6.603	3.105	9.37383
6.605	3.107	16.9104										6.605	3.107	9.48631
6.607	3.109	17.0229										6.607	3.109	9.5988
6.608	3.11	17.1354										6.608	3.11	9.67379
6.61	3.112	17.2478										6.61	3.112	9.78628
6.612	3.114	17.3603										6.612	3.114	9.89876
6.613	3.115	17.4353										6.613	3.115	9.97375
6.615	3.117	17.5478										6.615	3.117	10.0862
6.617	3.119	17.6603										6.617	3.119	10.1987
6.618	3.12	17.7353										6.618	3.12	10.2737
6.62	3.122	17.8478										6.62	3.122	10.3862
6.622	3.124	17.9228										6.622	3.124	10.4987
6.623	3.125	18.0353										6.623	3.125	10.6112
6.625	3.127	18.1102										6.625	3.127	10.7237
6.627	3.129	18.1852										6.627	3.129	10.7987
6.628	3.13	18.2977										6.628	3.13	10.9111
6.63	3.132	18.3727										6.63	3.132	11.0236
6.632	3.134	18.4477										6.632	3.134	11.1361
6.633	3.135	18.5227										6.633	3.135	11.2486
6.635	3.137	18.5977										6.635	3.137	11.3611
6.637	3.139	18.7102										6.637	3.139	11.4361
6.638	3.14	18.7852										6.638	3.14	11.5486
6.64	3.142	18.8226										6.64	3.142	11.661
6.642	3.144	18.8976										6.642	3.144	11.7735
6.643	3.145	18.9726										6.643	3.145	11.886
6.645	3.147	19.0476										6.645	3.147	11.9985
6.647	3.149	19.0851										6.647	3.149	12.111
6.648	3.15	19.1601										6.648	3.15	12.2235
6.65	3.152	19.2351										6.65	3.152	12.336
6.652	3.154	19.2726										6.652	3.154	12.4484
6.653	3.155	19.3476										6.653	3.155	12.5609
6.655	3.157	19.3851										6.655	3.157	12.6734
6.657	3.159	19.4226										6.657	3.159	12.7484
6.658	3.16	19.4976										6.658	3.16	12.8609
6.66	3.162	19.5351										6.66	3.162	12.9734
6.662	3.164	19.5725										6.662	3.164	13.0859
6.663	3.165	19.6101										6.663	3.165	13.1983
6.665	3.167	19.6475										6.665	3.167	13.3108
6.667	3.169	19.685										6.667	3.169	13.4233
6.668	3.17	19.685										6.668	3.17	13.5358
6.67	3.172	19.7225										6.67	3.172	13.6483
6.672	3.174	19.76										6.672	3.174	13.7608
6.673	3.175	19.7975										6.673	3.175	13.8733
6.675	3.177	19.7975										6.675	3.177	13.9857
6.677	3.179	19.835										6.677	3.179	14.0982
6.678	3.18	19.835										6.678	3.18	14.2107
6.68	3.182	19.835										6.68	3.182	14.3232
6.682	3.184	19.8725										6.682	3.184	14.4357
6.683	3.185	19.8725										6.683	3.185	14.5482
6.685	3.187	19.8725										6.685	3.187	14.6607
6.687	3.189	19.8725										6.687	3.189	14.7731
6.688	3.19	19.8725										6.688	3.19	14.8856
6.69	3.192	19.8725										6.69	3.192	14.9981
6.692	3.194	19.8725										6.692	3.194	15.1106
6.693	3.195	19.8725										6.693	3.195	15.2231
6.695	3.197	19.835										6.695	3.197	15.3356
6.697	3.199	19.835										6.697	3.199	15.4481
6.698	3.2	19.835										6.698	3.2	15.5605
6.7	3.202	19.7975										6.7	3.202	15.673
6.702	3.204	19.7975										6.702	3.204	15.7855
6.703	3.205	19.76										6.703	3.205	15.8605
6.705	3.207	19.7225										6.705	3.207	15.973
6.707	3.209	19.7225										6.707	3.209	16.0855
6.708	3.21	19.685										6.708	3.21	16.198
6.71	3.212	19.6475										6.71	3.212	16.3105
6.712	3.214	19.6101										6.712	3.214	16.423
6.713	3.215	19.5725										6.713	3.215	16.5354
6.715	3.217	19.5351										6.715	3.217	16.6104
6.717	3.219	19.4976										6.717	3.219	16.7229
6.718	3.22	19.4601										6.718	3.22	16.8354
6.72	3.222	19.3851										6.72	3.222	16.9479
6.722	3.224	19.3476										6.722	3.224	17.0229
6.723	3.225	19.3101										6.723	3.225	17.1354
6.725	3.227	19.2726										6.725	3.227	17.2478
6.727	3.229	19.1976										6.727	3.229	17.3228
6.728	3.23	19.1601										6.728	3.23	17.4353
6.73	3.232	19.0851										6.73	3.232	17.5478
6.732	3.234	19.0101										6.732	3.234	17.6228
6.733	3.235	18.9726										6.733	3.235	17.7353
6.735	3.237	18.8976										6.735	3.237	17.8103
6.737	3.239	18.8226										6.737	3.239	17.9228
6.738	3.24	18.7477										6.738	3.24	17.9977
6.74	3.242	18.7102										6.74	3.242	18.1102
6.742	3.244	18.6352										6.742	3.244	18.1852
6.743	3.245	18.5602										6.743	3.245	18.2602
6.745	3.247	18.4852										6.745	3.247	18.3727
6.747	3.249	18.4102										6.747	3.249	18.4477
6.748	3.25	18.3352										6.748	3.25	18.5227
6.75	3.252	18.2602										6.75	3.252	18.6352
6.752	3.254	18.1477										6.752	3.254	18.7102
6.753	3.255	18.0727										6.753	3.255	18.7852
6.755	3.257	17.9977										6.755	3.257	18.8601
6.757	3.259	17.9228										6.757	3.259	18.9351
6.758	3.26	17.8478										6.758	3.26	19.0101
6.76	3.262	17.7353										6.76	3.262	19.0851
6.762	3.264	17.6603										6.762	3.264	19.1601
6.763	3.265	17.5853										6.763	3.265	19.2351
6.765	3.267	17.4728										6.765	3.267	19.3101
6.767	3.269	17.3978										6.767	3.269	19.3851
6.768	3.27	17.2853										6.768	3.27	19.4601
6.77	3.272	17.2103										6.77	3.272	19.4976
6.772	3.274	17.0979										6.772	3.274	19.5725
6.773	3.275	17.0229										6.773	3.275	19.6475
6.775	3.277	16.9104										6.775	3.277	19.685
6.777	3.279	16.8354										6.777	3.279	19.76
6.778	3.28	16.7229										6.778	3.28	19.7975
6.78	3.282	16.6479										6.78	3.282	19.8725
6.782	3.284	16.5354										6.782	3.284	19.91
6.783	3.285	16.4604										6.783	3.285	19.9475
6.785	3.287	16.348										6.785	3.287	20.0225
6.787	3.289	16.2355										6.787	3.289	20.06
6.788	3.29	16.123										6.788	3.29	20.0975
6.79	3.292	16.048										6.79	3.292	20.135
6.792	3.294	15.9355										6.792	3.294	20.1725
6.793	3.295	15.823										6.793	3.295	20.21
6.795	3.297	15.748										6.795	3.297	20.2475
6.797	3.299	15.6356										6.797	3.299	20.285
6.798	3.3	15.5231										6.798	3.3	20.3225
6.8	3.302	15.4481										6.8	3.302	20.3225
6.802	3.304	15.3356										6.802	3.304	20.36
6.803	3.305	15.2231										6.803	3.305	20.3974
6.805	3.307	15.1481										6.805	3.307	20.3974
6.807	3.309	15.0356										6.807	3.309	20.435
6.808	3.31	14.9231										6.808	3.31	20.435
6.81	3.312	14.8107										6.81	3.312	20.435
6.812	3.314	14.7357										6.812	3.314	20.4724
6.813	3.315	14.6232										6.813	3.315	20.4724
6.815	3.317	14.5107										6.815	3.317	20.4724
6.817	3.319	14.4357										6.817	3.319	20.4724
6.818	3.32	14.3232										6.818	3.32	20.4724
6.82	3.322	14.2107										6.82	3.322	20.4724
6.822	3.324	14.1357										6.822	3.324	20.4724
6.823	3.325	14.0233										6.823	3.325	20.4724
6.825	3.327	13.9483										6.825	3.327	20.4724
6.827	3.329	13.8358										6.827	3.329	20.4724
6.828	3.33	13.7608										6.828	3.33	20.435
6.83	3.332	13.6483										6.83	3.332	20.435
[truncated: 3,400 more rows]

## Sheet: Fig. 4a
WT												E.V.												snr190-[mut.A]												snr190-[mut.B]												snr190-[mut.AB]
3.998	0	103.112										3.498	0	103.112										3.498	0	103.112										3.498	0	103.112										3.498	0
4	0.002	103.112										3.5	0.002	103.112										3.5	0.002	103.112										3.5	0.002	103.112										3.5	0.002
4.002	0.004	103.112										3.502	0.004	103.112										3.502	0.004	103.112										3.502	0.004	103.112										3.502	0.004
4.003	0.005	103.112										3.503	0.005	103.112										3.503	0.005	103.112										3.503	0.005	103.112										3.503	0.005
4.005	0.007	103.112										3.505	0.007	103.112										3.505	0.007	103.112										3.505	0.007	103.112										3.505	0.007
4.007	0.009	103.112										3.507	0.009	103.112										3.507	0.009	103.112										3.507	0.009	103.112										3.507	0.009
4.008	0.01	103.112										3.508	0.01	103.112										3.508	0.01	103.112										3.508	0.01	103.112										3.508	0.01
4.01	0.012	103.112										3.51	0.012	103.112										3.51	0.012	103.112										3.51	0.012	103.112										3.51	0.012
4.012	0.014	103.112										3.512	0.014	103.112										3.512	0.014	103.112										3.512	0.014	103.112										3.512	0.014
4.013	0.015	103.112										3.513	0.015	103.112										3.513	0.015	103.112										3.513	0.015	103.112										3.513	0.015
4.015	0.017	103.112										3.515	0.017	103.112										3.515	0.017	103.112										3.515	0.017	103.112										3.515	0.017
4.017	0.019	103.112										3.517	0.019	103.112										3.517	0.019	103.112										3.517	0.019	103.112										3.517	0.019
4.018	0.02	103.112										3.518	0.02	103.112										3.518	0.02	103.112										3.518	0.02	103.112										3.518	0.02
4.02	0.022	103.112										3.52	0.022	103.112										3.52	0.022	103.112										3.52	0.022	103.112										3.52	0.022
4.022	0.024	103.112										3.522	0.024	103.112										3.522	0.024	103.112										3.522	0.024	103.112										3.522	0.024
4.023	0.025	103.112										3.523	0.025	103.112										3.523	0.025	103.112										3.523	0.025	103.112										3.523	0.025
4.025	0.027	103.112										3.525	0.027	103.112										3.525	0.027	103.112										3.525	0.027	103.112										3.525	0.027
4.027	0.029	103.112										3.527	0.029	103.112										3.527	0.029	103.112										3.527	0.029	103.112										3.527	0.029
4.028	0.03	103.112										3.528	0.03	103.112										3.528	0.03	103.112										3.528	0.03	103.112										3.528	0.03
4.03	0.032	103.112										3.53	0.032	103.112										3.53	0.032	103.112										3.53	0.032	103.112										3.53	0.032
4.032	0.034	103.112										3.532	0.034	103.112										3.532	0.034	103.112										3.532	0.034	103.112										3.532	0.034
4.033	0.035	103.112										3.533	0.035	103.112										3.533	0.035	103.112										3.533	0.035	103.112										3.533	0.035
4.035	0.037	103.112										3.535	0.037	103.112										3.535	0.037	103.112										3.535	0.037	103.112										3.535	0.037
4.037	0.039	103.112										3.537	0.039	103.112										3.537	0.039	103.112										3.537	0.039	103.112										3.537	0.039
4.038	0.04	103.112										3.538	0.04	103.112										3.538	0.04	103.112										3.538	0.04	103.112										3.538	0.04
4.04	0.042	103.112										3.54	0.042	103.112										3.54	0.042	103.112										3.54	0.042	103.112										3.54	0.042
4.042	0.044	103.112										3.542	0.044	103.112										3.542	0.044	103.112										3.542	0.044	103.112										3.542	0.044
4.043	0.045	103.112										3.543	0.045	103.112										3.543	0.045	103.112										3.543	0.045	103.112										3.543	0.045
4.045	0.047	103.112										3.545	0.047	103.112										3.545	0.047	103.112										3.545	0.047	103.112										3.545	0.047
4.047	0.049	103.112										3.547	0.049	103.112										3.547	0.049	103.112										3.547	0.049	103.112										3.547	0.049
4.048	0.05	103.112										3.548	0.05	103.112										3.548	0.05	103.112										3.548	0.05	103.112										3.548	0.05
4.05	0.052	103.112										3.55	0.052	103.112										3.55	0.052	103.112										3.55	0.052	103.112										3.55	0.052
4.052	0.054	103.112										3.552	0.054	103.112										3.552	0.054	103.112										3.552	0.054	103.112										3.552	0.054
4.053	0.055	103.112										3.553	0.055	103.112										3.553	0.055	103.112										3.553	0.055	103.112										3.553	0.055
4.055	0.057	103.112										3.555	0.057	103.112										3.555	0.057	103.112										3.555	0.057	103.112										3.555	0.057
4.057	0.059	103.112										3.557	0.059	103.112										3.557	0.059	103.112										3.557	0.059	103.112										3.557	0.059
4.058	0.06	103.112										3.558	0.06	103.112										3.558	0.06	103.112										3.558	0.06	103.112										3.558	0.06
4.06	0.062	103.112										3.56	0.062	103.112										3.56	0.062	103.112										3.56	0.062	103.112										3.56	0.062
4.062	0.064	103.112										3.562	0.064	103.112										3.562	0.064	103.112										3.562	0.064	103.112										3.562	0.064
4.063	0.065	103.112										3.563	0.065	103.112										3.563	0.065	103.112										3.563	0.065	103.112										3.563	0.065
4.065	0.067	103.112										3.565	0.067	103.112										3.565	0.067	103.112										3.565	0.067	103.112										3.565	0.067
4.067	0.069	103.112										3.567	0.069	103.112										3.567	0.069	103.112										3.567	0.069	103.112										3.567	0.069
4.068	0.07	103.112										3.568	0.07	103.112										3.568	0.07	103.112										3.568	0.07	103.112										3.568	0.07
4.07	0.072	103.112										3.57	0.072	103.112										3.57	0.072	103.112										3.57	0.072	103.112										3.57	0.072
4.072	0.074	103.112										3.572	0.074	103.112										3.572	0.074	103.112										3.572	0.074	103.112										3.572	0.074
4.073	0.075	103.112										3.573	0.075	103.112										3.573	0.075	103.112										3.573	0.075	103.112										3.573	0.075
4.075	0.077	103.112										3.575	0.077	103.112										3.575	0.077	103.112										3.575	0.077	103.112										3.575	0.077
4.077	0.079	103.112										3.577	0.079	103.112										3.577	0.079	103.112										3.577	0.079	103.112										3.577	0.079
4.078	0.08	103.112										3.578	0.08	103.112										3.578	0.08	103.112										3.578	0.08	103.112										3.578	0.08
4.08	0.082	103.112										3.58	0.082	103.112										3.58	0.082	103.112										3.58	0.082	103.112										3.58	0.082
4.082	0.084	103.112										3.582	0.084	103.112										3.582	0.084	103.112										3.582	0.084	103.112										3.582	0.084
4.083	0.085	103.112										3.583	0.085	103.112										3.583	0.085	103.112										3.583	0.085	103.112										3.583	0.085
4.085	0.087	103.112										3.585	0.087	103.112										3.585	0.087	103.112										3.585	0.087	103.112										3.585	0.087
4.087	0.089	103.112										3.587	0.089	103.112										3.587	0.089	103.112										3.587	0.089	103.112										3.587	0.089
4.088	0.09	103.112										3.588	0.09	103.112										3.588	0.09	103.112										3.588	0.09	103.112										3.588	0.09
4.09	0.092	103.112										3.59	0.092	103.112										3.59	0.092	103.112										3.59	0.092	103.112										3.59	0.092
4.092	0.094	103.112										3.592	0.094	103.112										3.592	0.094	103.112										3.592	0.094	103.112										3.592	0.094
4.093	0.095	103.112										3.593	0.095	103.112										3.593	0.095	103.112										3.593	0.095	103.112										3.593	0.095
4.095	0.097	103.112										3.595	0.097	103.112										3.595	0.097	103.112										3.595	0.097	103.112										3.595	0.097
4.097	0.099	103.112										3.597	0.099	103.112										3.597	0.099	103.112										3.597	0.099	103.112										3.597	0.099
4.098	0.1	103.112										3.598	0.1	103.112										3.598	0.1	103.112										3.598	0.1	103.112										3.598	0.1
4.1	0.102	103.112										3.6	0.102	103.112										3.6	0.102	103.112										3.6	0.102	103.112										3.6	0.102
4.102	0.104	103.112										3.602	0.104	103.112										3.602	0.104	103.112										3.602	0.104	103.112										3.602	0.104
4.103	0.105	103.112										3.603	0.105	103.112										3.603	0.105	103.112										3.603	0.105	103.112										3.603	0.105
4.105	0.107	103.112										3.605	0.107	103.112										3.605	0.107	103.112										3.605	0.107	103.112										3.605	0.107
4.107	0.109	103.112										3.607	0.109	103.112										3.607	0.109	103.112										3.607	0.109	103.112										3.607	0.109
4.108	0.11	103.112										3.608	0.11	103.112										3.608	0.11	103.112										3.608	0.11	103.112										3.608	0.11
4.11	0.112	103.112										3.61	0.112	103.112										3.61	0.112	103.112										3.61	0.112	103.112										3.61	0.112
4.112	0.114	103.112										3.612	0.114	103.112										3.612	0.114	103.112										3.612	0.114	103.112										3.612	0.114
4.113	0.115	103.112										3.613	0.115	103.112										3.613	0.115	103.112										3.613	0.115	103.112										3.613	0.115
4.115	0.117	103.112										3.615	0.117	103.112										3.615	0.117	103.112										3.615	0.117	103.112										3.615	0.117
4.117	0.119	103.112										3.617	0.119	103.112										3.617	0.119	103.112										3.617	0.119	103.112										3.617	0.119
4.118	0.12	103.112										3.618	0.12	103.112										3.618	0.12	103.112										3.618	0.12	103.112										3.618	0.12
4.12	0.122	103.112										3.62	0.122	103.112										3.62	0.122	103.112										3.62	0.122	103.112										3.62	0.122
4.122	0.124	103.112										3.622	0.124	103.112										3.622	0.124	103.112										3.622	0.124	103.112										3.622	0.124
4.123	0.125	103.112										3.623	0.125	103.112										3.623	0.125	103.112										3.623	0.125	103.112										3.623	0.125
4.125	0.127	103.112										3.625	0.127	103.112										3.625	0.127	103.112										3.625	0.127	103.112										3.625	0.127
4.127	0.129	103.112										3.627	0.129	103.112										3.627	0.129	103.112										3.627	0.129	103.112										3.627	0.129
4.128	0.13	103.112										3.628	0.13	103.112										3.628	0.13	103.112										3.628	0.13	103.112										3.628	0.13
4.13	0.132	103.112										3.63	0.132	103.112										3.63	0.132	103.112										3.63	0.132	103.112										3.63	0.132
4.132	0.134	103.112										3.632	0.134	103.112										3.632	0.134	103.112										3.632	0.134	103.112										3.632	0.134
4.133	0.135	103.112										3.633	0.135	103.112										3.633	0.135	103.112										3.633	0.135	103.112										3.633	0.135
4.135	0.137	103.112										3.635	0.137	103.112										3.635	0.137	103.112										3.635	0.137	103.112										3.635	0.137
4.137	0.139	103.112										3.637	0.139	103.112										3.637	0.139	103.112										3.637	0.139	103.112										3.637	0.139
4.138	0.14	103.112										3.638	0.14	103.112										3.638	0.14	103.112										3.638	0.14	103.112										3.638	0.14
4.14	0.142	103.112										3.64	0.142	103.112										3.64	0.142	103.112										3.64	0.142	103.112										3.64	0.142
4.142	0.144	103.112										3.642	0.144	103.112										3.642	0.144	103.112										3.642	0.144	103.112										3.642	0.144
4.143	0.145	103.112										3.643	0.145	103.112										3.643	0.145	103.112										3.643	0.145	103.112										3.643	0.145
4.145	0.147	103.112										3.645	0.147	103.112										3.645	0.147	103.112										3.645	0.147	103.112										3.645	0.147
4.147	0.149	103.112										3.647	0.149	103.112										3.647	0.149	103.112										3.647	0.149	103.112										3.647	0.149
4.148	0.15	103.112										3.648	0.15	103.112										3.648	0.15	103.112										3.648	0.15	103.112										3.648	0.15
4.15	0.152	103.112										3.65	0.152	103.112										3.65	0.152	103.112										3.65	0.152	103.112										3.65	0.152
4.152	0.154	102.7										3.652	0.154	103.112										3.652	0.154	103.112										3.652	0.154	103.112										3.652	0.154
4.153	0.155	102.062										3.653	0.155	103.112										3.653	0.155	103.112										3.653	0.155	103.112										3.653	0.155
4.155	0.157	101.425										3.655	0.157	103.112										3.655	0.157	103.112										3.655	0.157	103.112										3.655	0.157
4.157	0.159	100.787										3.657	0.159	103.112										3.657	0.159	103.112										3.657	0.159	103.112										3.657	0.159
4.158	0.16	100.188										3.658	0.16	103.112										3.658	0.16	103.112										3.658	0.16	103.112										3.658	0.16
4.16	0.162	99.5875										3.66	0.162	103.112										3.66	0.162	103.112										3.66	0.162	103.112										3.66	0.162
4.162	0.164	98.9876										3.662	0.164	103.112										3.662	0.164	103.112										3.662	0.164	103.112										3.662	0.164
4.163	0.165	98.3877										3.663	0.165	103.112										3.663	0.165	103.112										3.663	0.165	103.112										3.663	0.165
4.165	0.167	97.7878										3.665	0.167	103.112										3.665	0.167	103.112										3.665	0.167	103.112										3.665	0.167
4.167	0.169	97.2254										3.667	0.169	103.112										3.667	0.169	103.112										3.667	0.169	103.112										3.667	0.169
4.168	0.17	96.6629										3.668	0.17	103.112										3.668	0.17	103.112										3.668	0.17	103.112										3.668	0.17
4.17	0.172	96.063										3.67	0.172	103.112										3.67	0.172	103.112										3.67	0.172	103.112										3.67	0.172
4.172	0.174	95.5006										3.672	0.174	103.112										3.672	0.174	103.112										3.672	0.174	103.112										3.672	0.174
4.173	0.175	94.9756										3.673	0.175	103.112										3.673	0.175	103.112										3.673	0.175	103.112										3.673	0.175
4.175	0.177	94.4132										3.675	0.177	103.112										3.675	0.177	103.112										3.675	0.177	103.112										3.675	0.177
4.177	0.179	93.8508										3.677	0.179	103.112										3.677	0.179	103.112										3.677	0.179	103.112										3.677	0.179
4.178	0.18	93.2883										3.678	0.18	103.112										3.678	0.18	103.112										3.678	0.18	103.112										3.678	0.18
4.18	0.182	92.7634										3.68	0.182	103.112										3.68	0.182	103.112										3.68	0.182	103.112										3.68	0.182
4.182	0.184	92.2385										3.682	0.184	103.112										3.682	0.184	103.112										3.682	0.184	103.112										3.682	0.184
4.183	0.185	91.7135										3.683	0.185	103.112										3.683	0.185	103.112										3.683	0.185	103.112										3.683	0.185
4.185	0.187	91.1511										3.685	0.187	103.112										3.685	0.187	103.112										3.685	0.187	103.112										3.685	0.187
4.187	0.189	90.6262										3.687	0.189	103.112										3.687	0.189	103.112										3.687	0.189	103.112										3.687	0.189
4.188	0.19	90.1012										3.688	0.19	103.112										3.688	0.19	103.112										3.688	0.19	103.112										3.688	0.19
4.19	0.192	89.6138										3.69	0.192	103.112										3.69	0.192	103.112										3.69	0.192	103.112										3.69	0.192
4.192	0.194	89.0889										3.692	0.194	103.112										3.692	0.194	103.112										3.692	0.194	103.112										3.692	0.194
4.193	0.195	88.6014										3.693	0.195	103.112										3.693	0.195	103.112										3.693	0.195	103.112										3.693	0.195
4.195	0.197	88.0765										3.695	0.197	103.112										3.695	0.197	103.112										3.695	0.197	103.112										3.695	0.197
4.197	0.199	87.5891										3.697	0.199	103.112										3.697	0.199	103.112										3.697	0.199	103.112										3.697	0.199
4.198	0.2	87.1016										3.698	0.2	103.112										3.698	0.2	103.112										3.698	0.2	103.112										3.698	0.2
4.2	0.202	86.6142										3.7	0.202	103.112										3.7	0.202	103.112										3.7	0.202	103.112										3.7	0.202
4.202	0.204	86.0892										3.702	0.204	103.112										3.702	0.204	103.112										3.702	0.204	103.112										3.702	0.204
4.203	0.205	85.6393										3.703	0.205	103.112										3.703	0.205	103.112										3.703	0.205	103.112										3.703	0.205
4.205	0.207	85.1519										3.705	0.207	103.112										3.705	0.207	103.112										3.705	0.207	103.112										3.705	0.207
4.207	0.209	84.6644										3.707	0.209	103.112										3.707	0.209	103.112										3.707	0.209	103.112										3.707	0.209
4.208	0.21	84.2145										3.708	0.21	103.112										3.708	0.21	103.112										3.708	0.21	103.112										3.708	0.21
4.21	0.212	83.727										3.71	0.212	103.112										3.71	0.212	103.112										3.71	0.212	103.112										3.71	0.212
4.212	0.214	83.2771										3.712	0.214	103.112										3.712	0.214	103.112										3.712	0.214	103.112										3.712	0.214
4.213	0.215	82.8272										3.713	0.215	103.112										3.713	0.215	103.112										3.713	0.215	103.112										3.713	0.215
4.215	0.217	82.3772										3.715	0.217	103.112										3.715	0.217	103.112										3.715	0.217	103.112										3.715	0.217
4.217	0.219	81.9273										3.717	0.219	103.112										3.717	0.219	103.112										3.717	0.219	103.112										3.717	0.219
4.218	0.22	81.4773										3.718	0.22	103.112										3.718	0.22	103.112										3.718	0.22	103.112										3.718	0.22
4.22	0.222	81.0274										3.72	0.222	103.112										3.72	0.222	103.112										3.72	0.222	103.112										3.72	0.222
4.222	0.224	80.5774										3.722	0.224	103.112										3.722	0.224	103.112										3.722	0.224	103.112										3.722	0.224
4.223	0.225	80.165										3.723	0.225	103.112										3.723	0.225	103.112										3.723	0.225	103.112										3.723	0.225
4.225	0.227	79.715										3.725	0.227	103.112										3.725	0.227	103.112										3.725	0.227	103.112										3.725	0.227
4.227	0.229	79.3026										3.727	0.229	103.112										3.727	0.229	103.112										3.727	0.229	103.112										3.727	0.229
4.228	0.23	78.8901										3.728	0.23	103.112										3.728	0.23	103.112										3.728	0.23	103.112										3.728	0.23
4.23	0.232	78.4777										3.73	0.232	103.112										3.73	0.232	103.112										3.73	0.232	103.112										3.73	0.232
4.232	0.234	78.0277										3.732	0.234	103.112										3.732	0.234	103.112										3.732	0.234	103.112										3.732	0.234
4.233	0.235	77.6528										3.733	0.235	103.112										3.733	0.235	103.112										3.733	0.235	103.112										3.733	0.235
4.235	0.237	77.2403										3.735	0.237	103.112										3.735	0.237	103.112										3.735	0.237	103.112										3.735	0.237
4.237	0.239	76.8279										3.737	0.239	103.112										3.737	0.239	103.112										3.737	0.239	103.112										3.737	0.239
4.238	0.24	76.4155										3.738	0.24	103.112										3.738	0.24	103.112										3.738	0.24	103.112										3.738	0.24
4.24	0.242	76.0405										3.74	0.242	103.112										3.74	0.242	103.112										3.74	0.242	103.112										3.74	0.242
4.242	0.244	75.628										3.742	0.244	103.112										3.742	0.244	103.112										3.742	0.244	103.112										3.742	0.244
4.243	0.245	75.2531										3.743	0.245	103.112										3.743	0.245	103.112										3.743	0.245	103.112										3.743	0.245
4.245	0.247	74.8781										3.745	0.247	103.112										3.745	0.247	103.112										3.745	0.247	103.112										3.745	0.247
4.247	0.249	74.4657										3.747	0.249	103.112										3.747	0.249	103.112										3.747	0.249	103.112										3.747	0.249
4.248	0.25	74.0907										3.748	0.25	103.112										3.748	0.25	103.112										3.748	0.25	103.112										3.748	0.25
4.25	0.252	73.7158										3.75	0.252	103.112										3.75	0.252	103.112										3.75	0.252	103.112										3.75	0.252
4.252	0.254	73.3408										3.752	0.254	103.112										3.752	0.254	103.112										3.752	0.254	103.112										3.752	0.254
4.253	0.255	73.0034										3.753	0.255	103.112										3.753	0.255	103.112										3.753	0.255	103.112										3.753	0.255
4.255	0.257	72.6284										3.755	0.257	103.112										3.755	0.257	103.112										3.755	0.257	103.112										3.755	0.257
4.257	0.259	72.2535										3.757	0.259	103.112										3.757	0.259	103.112										3.757	0.259	103.112										3.757	0.259
4.258	0.26	71.916										3.758	0.26	103.112										3.758	0.26	103.112										3.758	0.26	103.112										3.758	0.26
4.26	0.262	71.541										3.76	0.262	103.112										3.76	0.262	103.112										3.76	0.262	103.112										3.76	0.262
4.262	0.264	71.2036										3.762	0.264	103.112										3.762	0.264	103.112										3.762	0.264	103.112										3.762	0.264
4.263	0.265	70.8286										3.763	0.265	103.112										3.763	0.265	103.112										3.763	0.265	103.112										3.763	0.265
4.265	0.267	70.4912										3.765	0.267	103.112										3.765	0.267	103.112										3.765	0.267	103.112										3.765	0.267
4.267	0.269	70.1537										3.767	0.269	103.112										3.767	0.269	103.112										3.767	0.269	103.112										3.767	0.269
4.268	0.27	69.8163										3.768	0.27	103.112										3.768	0.27	103.112										3.768	0.27	103.112										3.768	0.27
4.27	0.272	69.4788										3.77	0.272	103.112										3.77	0.272	103.112										3.77	0.272	103.112										3.77	0.272
4.272	0.274	69.1414										3.772	0.274	103.112										3.772	0.274	103.112										3.772	0.274	103.112										3.772	0.274
4.273	0.275	68.8039										3.773	0.275	103.112										3.773	0.275	103.112										3.773	0.275	103.112										3.773	0.275
4.275	0.277	68.4664										3.775	0.277	103.112										3.775	0.277	103.112										3.775	0.277	103.112										3.775	0.277
4.277	0.279	68.1665										3.777	0.279	103.112										3.777	0.279	103.112										3.777	0.279	103.112										3.777	0.279
4.278	0.28	67.829										3.778	0.28	103.112										3.778	0.28	103.112										3.778	0.28	103.112										3.778	0.28
4.28	0.282	67.5291										3.78	0.282	103.112										3.78	0.282	103.112										3.78	0.282	103.112										3.78	0.282
4.282	0.284	67.1916										3.782	0.284	103.112										3.782	0.284	103.112										3.782	0.284	103.112										3.782	0.284
4.283	0.285	66.8916										3.783	0.285	103.112										3.783	0.285	103.112										3.783	0.285	103.112										3.783	0.285
4.285	0.287	66.5542										3.785	0.287	103.112										3.785	0.287	103.112										3.785	0.287	103.112										3.785	0.287
4.287	0.289	66.2542										3.787	0.289	103.112										3.787	0.289	103.112										3.787	0.289	103.112										3.787	0.289
4.288	0.29	65.9543										3.788	0.29	103.112										3.788	0.29	103.112										3.788	0.29	103.112										3.788	0.29
4.29	0.292	65.6543										3.79	0.292	103.112										3.79	0.292	103.112										3.79	0.292	103.112										3.79	0.292
4.292	0.294	65.3543										3.792	0.294	103.112										3.792	0.294	103.112										3.792	0.294	103.112										3.792	0.294
4.293	0.295	65.0544										3.793	0.295	103.112										3.793	0.295	103.112										3.793	0.295	103.112										3.793	0.295
4.295	0.297	64.7544										3.795	0.297	103.112										3.795	0.297	103.112										3.795	0.297	103.112										3.795	0.297
4.297	0.299	64.4544										3.797	0.299	103.112										3.797	0.299	103.112										3.797	0.299	103.112										3.797	0.299
4.298	0.3	64.1545										3.798	0.3	103.112										3.798	0.3	103.112										3.798	0.3	103.112										3.798	0.3
4.3	0.302	63.892										3.8	0.302	103.112										3.8	0.302	103.112										3.8	0.302	103.112										3.8	0.302
4.302	0.304	63.5921										3.802	0.304	103.112										3.802	0.304	103.112										3.802	0.304	103.112										3.802	0.304
4.303	0.305	63.2921										3.803	0.305	103.112										3.803	0.305	103.112										3.803	0.305	103.112										3.803	0.305
4.305	0.307	63.0296										3.805	0.307	103.112										3.805	0.307	103.112										3.805	0.307	103.112										3.805	0.307
4.307	0.309	62.7672										3.807	0.309	103.112										3.807	0.309	103.112										3.807	0.309	103.112										3.807	0.309
4.308	0.31	62.4672										3.808	0.31	103.112										3.808	0.31	103.112										3.808	0.31	103.112										3.808	0.31
4.31	0.312	62.2047										3.81	0.312	103.112										3.81	0.312	103.112										3.81	0.312	103.112										3.81	0.312
4.312	0.314	61.9048										3.812	0.314	103.112										3.812	0.314	103.112										3.812	0.314	103.112										3.812	0.314
4.313	0.315	61.6423										3.813	0.315	103.112										3.813	0.315	103.112										3.813	0.315	103.112										3.813	0.315
4.315	0.317	61.3798										3.815	0.317	103.112										3.815	0.317	103.112										3.815	0.317	103.112										3.815	0.317
4.317	0.319	61.1174										3.817	0.319	103.112										3.817	0.319	103.112										3.817	0.319	103.112										3.817	0.319
4.318	0.32	60.8549										3.818	0.32	103.112										3.818	0.32	103.112										3.818	0.32	103.112										3.818	0.32
4.32	0.322	60.5924										3.82	0.322	103.112										3.82	0.322	103.112										3.82	0.322	103.112										3.82	0.322
4.322	0.324	60.33										3.822	0.324	103.112										3.822	0.324	103.112										3.822	0.324	103.112										3.822	0.324
4.323	0.325	60.0675										3.823	0.325	103.112										3.823	0.325	103.112										3.823	0.325	103.112										3.823	0.325
4.325	0.327	59.805										3.825	0.327	103.112										3.825	0.327	103.112										3.825	0.327	103.112										3.825	0.327
4.327	0.329	59.5426										3.827	0.329	103.112										3.827	0.329	103.112										3.827	0.329	103.112										3.827	0.329
4.328	0.33	59.3176										3.828	0.33	103.112										3.828	0.33	103.112										3.828	0.33	103.112										3.828	0.33
4.33	0.332	59.0551										3.83	0.332	103.112										3.83	0.332	103.112										3.83	0.332	103.112										3.83	0.332
4.332	0.334	58.7927										3.832	0.334	103.112										3.832	0.334	103.112										3.832	0.334	103.112										3.832	0.334
4.333	0.335	58.5677										3.833	0.335	103.112										3.833	0.335	103.112										3.833	0.335	103.112										3.833	0.335
4.335	0.337	58.3052										3.835	0.337	103.112										3.835	0.337	103.112										3.835	0.337	103.112										3.835	0.337
4.337	0.339	58.0802										3.837	0.339	103.112										3.837	0.339	103.112										3.837	0.339	103.112										3.837	0.339
4.338	0.34	57.8178										3.838	0.34	103.112										3.838	0.34	103.112										3.838	0.34	103.112										3.838	0.34
4.34	0.342	57.5928										3.84	0.342	103.112										3.84	0.342	103.112										3.84	0.342	103.112										3.84	0.342
4.342	0.344	57.3678										3.842	0.344	103.112										3.842	0.344	103.112										3.842	0.344	103.112										3.842	0.344
4.343	0.345	57.1054										3.843	0.345	103.112										3.843	0.345	103.112										3.843	0.345	103.112										3.843	0.345
4.345	0.347	56.8804										3.845	0.347	103.112										3.845	0.347	103.112										3.845	0.347	103.112										3.845	0.347
4.347	0.349	56.6554										3.847	0.349	103.112										3.847	0.349	103.112										3.847	0.349	103.112										3.847	0.349
4.348	0.35	56.4305										3.848	0.35	103.112										3.848	0.35	103.112										3.848	0.35	103.112										3.848	0.35
4.35	0.352	56.2055										3.85	0.352	103.112										3.85	0.352	103.112										3.85	0.352	103.112										3.85	0.352
4.352	0.354	55.943										3.852	0.354	103.112										3.852	0.354	103.112										3.852	0.354	103.112										3.852	0.354
4.353	0.355	55.718										3.853	0.355	103.112										3.853	0.355	103.112										3.853	0.355	103.112										3.853	0.355
4.355	0.357	55.4931										3.855	0.357	103.112										3.855	0.357	103.112										3.855	0.357	103.112										3.855	0.357
4.357	0.359	55.2681										3.857	0.359	103.112										3.857	0.359	103.112										3.857	0.359	103.112										3.857	0.359
4.358	0.36	55.0431										3.858	0.36	103.112										3.858	0.36	103.112										3.858	0.36	103.112										3.858	0.36
4.36	0.362	54.8182										3.86	0.362	103.112										3.86	0.362	103.112										3.86	0.362	103.112										3.86	0.362
4.362	0.364	54.6307										3.862	0.364	103.112										3.862	0.364	103.112										3.862	0.364	103.112										3.862	0.364
4.363	0.365	54.4057										3.863	0.365	103.112										3.863	0.365	103.112										3.863	0.365	103.112										3.863	0.365
4.365	0.367	54.1807										3.865	0.367	103.112										3.865	0.367	103.112										3.865	0.367	103.112										3.865	0.367
4.367	0.369	53.9558										3.867	0.369	103.112										3.867	0.369	103.112										3.867	0.369	103.112										3.867	0.369
4.368	0.37	53.7683										3.868	0.37	103.112										3.868	0.37	103.112										3.868	0.37	103.112										3.868	0.37
4.37	0.372	53.5433										3.87	0.372	103.112										3.87	0.372	103.112										3.87	0.372	103.112										3.87	0.372
4.372	0.374	53.3183										3.872	0.374	103.112										3.872	0.374	103.112										3.872	0.374	103.112										3.872	0.374
4.373	0.375	53.1309										3.873	0.375	103.112										3.873	0.375	103.112										3.873	0.375	103.112										3.873	0.375
4.375	0.377	52.9059										3.875	0.377	103.112										3.875	0.377	103.112										3.875	0.377	103.112										3.875	0.377
4.377	0.379	52.6809										3.877	0.379	103.112										3.877	0.379	103.112										3.877	0.379	103.112										3.877	0.379
4.378	0.38	52.4934										3.878	0.38	103.112										3.878	0.38	103.112										3.878	0.38	103.112										3.878	0.38
4.38	0.382	52.2685										3.88	0.382	103.112										3.88	0.382	103.112										3.88	0.382	103.112										3.88	0.382
4.382	0.384	52.081										3.882	0.384	103.112										3.882	0.384	103.112										3.882	0.384	103.112										3.882	0.384
4.383	0.385	51.8935										3.883	0.385	103.112										3.883	0.385	103.112										3.883	0.385	103.112										3.883	0.385
4.385	0.387	51.6685										3.885	0.387	103.112										3.885	0.387	103.112										3.885	0.387	103.112										3.885	0.387
4.387	0.389	51.4811										3.887	0.389	103.112										3.887	0.389	103.112										3.887	0.389	103.112										3.887	0.389
4.388	0.39	51.2936										3.888	0.39	103.112										3.888	0.39	103.112										3.888	0.39	103.112										3.888	0.39
4.39	0.392	51.0686										3.89	0.392	103.112										3.89	0.392	103.112										3.89	0.392	103.112										3.89	0.392
4.392	0.394	50.8811										3.892	0.394	103.112										3.892	0.394	103.112										3.892	0.394	103.112										3.892	0.394
4.393	0.395	50.6937										3.893	0.395	103.112										3.893	0.395	103.112										3.893	0.395	103.112										3.893	0.395
4.395	0.397	50.5062										3.895	0.397	103.112										3.895	0.397	103.112										3.895	0.397	103.112										3.895	0.397
4.397	0.399	50.3187										3.897	0.399	103.112										3.897	0.399	103.112										3.897	0.399	103.112										3.897	0.399
4.398	0.4	50.1312										3.898	0.4	103.112										3.898	0.4	103.112										3.898	0.4	103.112										3.898	0.4
4.4	0.402	49.9438										3.9	0.402	103.112										3.9	0.402	103.112										3.9	0.402	103.112										3.9	0.402
4.402	0.404	49.7188										3.902	0.404	103.112										3.902	0.404	103.112										3.902	0.404	103.112										3.902	0.404
4.403	0.405	49.5313										3.903	0.405	103.112										3.903	0.405	103.112										3.903	0.405	103.112										3.903	0.405
4.405	0.407	49.3813										3.905	0.407	103.112										3.905	0.407	103.112										3.905	0.407	103.112										3.905	0.407
4.407	0.409	49.1938										3.907	0.409	103.112										3.907	0.409	103.112										3.907	0.409	103.112										3.907	0.409
4.408	0.41	49.0064										3.908	0.41	103.112										3.908	0.41	103.112										3.908	0.41	103.112										3.908	0.41
4.41	0.412	48.8189										3.91	0.412	103.112										3.91	0.412	103.112										3.91	0.412	103.112										3.91	0.412
4.412	0.414	48.6314										3.912	0.414	103.112										3.912	0.414	103.112										3.912	0.414	103.112										3.912	0.414
4.413	0.415	48.4439										3.913	0.415	103.112										3.913	0.415	103.112										3.913	0.415	103.112										3.913	0.415
4.415	0.417	48.2565										3.915	0.417	103.112										3.915	0.417	103.112										3.915	0.417	103.112										3.915	0.417
4.417	0.419	48.1065										3.917	0.419	103.112										3.917	0.419	103.112										3.917	0.419	103.112										3.917	0.419
4.418	0.42	47.919										3.918	0.42	103.112										3.918	0.42	103.112										3.918	0.42	103.112										3.918	0.42
4.42	0.422	47.7315										3.92	0.422	103.112										3.92	0.422	103.112										3.92	0.422	103.112										3.92	0.422
4.422	0.424	47.5816										3.922	0.424	103.112										3.922	0.424	103.112										3.922	0.424	103.112										3.922	0.424
4.423	0.425	47.3941										3.923	0.425	103.112										3.923	0.425	103.112										3.923	0.425	103.112										3.923	0.425
4.425	0.427	47.2066										3.925	0.427	103.112										3.925	0.427	103.112										3.925	0.427	103.112										3.925	0.427
4.427	0.429	47.0566										3.927	0.429	103.112										3.927	0.429	103.112										3.927	0.429	103.112										3.927	0.429
4.428	0.43	46.8691										3.928	0.43	103.112										3.928	0.43	103.112										3.928	0.43	103.112										3.928	0.43
4.43	0.432	46.7192										3.93	0.432	103.112										3.93	0.432	103.112										3.93	0.432	103.112										3.93	0.432
4.432	0.434	46.5317										3.932	0.434	103.112										3.932	0.434	103.112										3.932	0.434	103.112										3.932	0.434
4.433	0.435	46.3817										3.933	0.435	103.112										3.933	0.435	103.112										3.933	0.435	103.112										3.933	0.435
4.435	0.437	46.1942										3.935	0.437	103.112										3.935	0.437	103.112										3.935	0.437	103.112										3.935	0.437
4.437	0.439	46.0442										3.937	0.439	103.112										3.937	0.439	103.112										3.937	0.439	103.112										3.937	0.439
4.438	0.44	45.8943										3.938	0.44	103.112										3.938	0.44	103.112										3.938	0.44	103.112										3.938	0.44
4.44	0.442	45.7068										3.94	0.442	103.112										3.94	0.442	103.112										3.94	0.442	103.112										3.94	0.442
4.442	0.444	45.5568										3.942	0.444	103.112										3.942	0.444	103.112										3.942	0.444	103.112										3.942	0.444
4.443	0.445	45.4068										3.943	0.445	103.112										3.943	0.445	103.112										3.943	0.445	103.112										3.943	0.445
4.445	0.447	45.2193										3.945	0.447	103.112										3.945	0.447	103.112										3.945	0.447	103.112										3.945	0.447
4.447	0.449	45.0694										3.947	0.449	103.112										3.947	0.449	103.112										3.947	0.449	103.112										3.947	0.449
4.448	0.45	44.9194										3.948	0.45	103.112										3.948	0.45	103.112										3.948	0.45	103.112										3.948	0.45
4.45	0.452	44.7694										3.95	0.452	103.112										3.95	0.452	103.112										3.95	0.452	103.112										3.95	0.452
4.452	0.454	44.5819										3.952	0.454	103.112										3.952	0.454	103.112										3.952	0.454	103.112										3.952	0.454
4.453	0.455	44.432										3.953	0.455	103.112										3.953	0.455	103.112										3.953	0.455	103.112										3.953	0.455
4.455	0.457	44.282										3.955	0.457	103.112										3.955	0.457	103.112										3.955	0.457	103.112										3.955	0.457
4.457	0.459	44.132										3.957	0.459	103.112										3.957	0.459	103.112										3.957	0.459	103.112										3.957	0.459
4.458	0.46	43.982										3.958	0.46	103.112										3.958	0.46	103.112										3.958	0.46	103.112										3.958	0.46
4.46	0.462	43.832										3.96	0.462	103.112										3.96	0.462	103.112										3.96	0.462	103.112										3.96	0.462
4.462	0.464	43.682										3.962	0.464	103.112										3.962	0.464	103.112										3.962	0.464	103.112										3.962	0.464
4.463	0.465	43.5321										3.963	0.465	103.112										3.963	0.465	103.112										3.963	0.465	103.112										3.963	0.465
4.465	0.467	43.3821										3.965	0.467	103.112										3.965	0.467	103.112										3.965	0.467	103.112										3.965	0.467
4.467	0.469	43.2321										3.967	0.469	103.112										3.967	0.469	103.112										3.967	0.469	103.112										3.967	0.469
4.468	0.47	43.0821										3.968	0.47	103.112										3.968	0.47	103.112										3.968	0.47	103.112										3.968	0.47
4.47	0.472	42.9321										3.97	0.472	103.112										3.97	0.472	103.112										3.97	0.472	103.112										3.97	0.472
4.472	0.474	42.8197										3.972	0.474	103.112										3.972	0.474	103.112										3.972	0.474	103.112										3.972	0.474
4.473	0.475	42.6697										3.973	0.475	103.112										3.973	0.475	103.112										3.973	0.475	103.112										3.973	0.475
4.475	0.477	42.5197										3.975	0.477	103.112										3.975	0.477	103.112										3.975	0.477	103.112										3.975	0.477
4.477	0.479	42.3697										3.977	0.479	102.175										3.977	0.479	103.112										3.977	0.479	103.112										3.977	0.479
4.478	0.48	42.2572										3.978	0.48	101.125										3.978	0.48	103.112										3.978	0.48	103.112										3.978	0.48
4.48	0.482	42.1072										3.98	0.482	100.112										3.98	0.482	103.112										3.98	0.482	103.112										3.98	0.482
4.482	0.484	41.9573										3.982	0.484	99.1751										3.982	0.484	103.112										3.982	0.484	103.112										3.982	0.484
4.483	0.485	41.8073										3.983	0.485	98.2377										3.983	0.485	103.112										3.983	0.485	103.112										3.983	0.485
4.485	0.487	41.6948										3.985	0.487	97.3753										3.985	0.487	103.112										3.985	0.487	103.112										3.985	0.487
4.487	0.489	41.5448										3.987	0.489	96.5129										3.987	0.489	103.112										3.987	0.489	103.112										3.987	0.489
4.488	0.49	41.3948										3.988	0.49	95.688										3.988	0.49	103.112										3.988	0.49	103.112										3.988	0.49
4.49	0.492	41.2823										3.99	0.492	94.8631										3.99	0.492	103.112										3.99	0.492	103.112										3.99	0.492
4.492	0.494	41.1324										3.992	0.494	94.0757										3.992	0.494	103.112										3.992	0.494	103.112										3.992	0.494
4.493	0.495	41.0199										3.993	0.495	93.3258										3.993	0.495	103.112										3.993	0.495	103.112										3.993	0.495
4.495	0.497	40.8699										3.995	0.497	92.5759										3.995	0.497	103.112										3.995	0.497	103.112										3.995	0.497
4.497	0.499	40.7574										3.997	0.499	91.826										3.997	0.499	103.112										3.997	0.499	103.112										3.997	0.499
4.498	0.5	40.6074										3.998	0.5	91.1136										3.998	0.5	103.112										3.998	0.5	103.112										3.998	0.5
4.5	0.502	39.8575										4	0.502	90.4012										4	0.502	103.112										4	0.502	103.112										4	0.502
4.502	0.504	39.8575										4.002	0.504	90.4012										4.002	0.504	103.112										4.002	0.504	103.112										4.002	0.504
4.503	0.505	39.8575										4.003	0.505	90.4012										4.003	0.505	103.112										4.003	0.505	103.112										4.003	0.505
4.505	0.507	39.8575										4.005	0.507	90.4012										4.005	0.507	103.112										4.005	0.507	103.112										4.005	0.507
4.507	0.509	39.8575										4.007	0.509	90.4012										4.007	0.509	103.112										4.007	0.509	103.112										4.007	0.509
4.508	0.51	39.8575										4.008	0.51	90.4012										4.008	0.51	103.112										4.008	0.51	103.112										4.008	0.51
4.51	0.512	39.8575										4.01	0.512	85.9018										4.01	0.512	103.112										4.01	0.512	103.112										4.01	0.512
4.512	0.514	39.4826										4.012	0.514	85.5643										4.012	0.514	103.112										4.012	0.514	103.112										4.012	0.514
4.513	0.515	39.4451										4.013	0.515	85.0769										4.013	0.515	103.112										4.013	0.515	103.112										4.013	0.515
4.515	0.517	39.3326										4.015	0.517	84.4769										4.015	0.517	103.112										4.015	0.517	103.112										4.015	0.517
4.517	0.519	39.2576										4.017	0.519	83.877										4.017	0.519	103.112										4.017	0.519	103.112										4.017	0.519
4.518	0.52	39.1076										4.018	0.52	83.2771										4.018	0.52	103.112										4.018	0.52	103.112										4.018	0.52
4.52	0.522	38.9951										4.02	0.522	82.6772										4.02	0.522	103.112										4.02	0.522	103.112										4.02	0.522
4.522	0.524	38.8826										4.022	0.524	82.0772										4.022	0.524	103.112										4.022	0.524	103.112										4.022	0.524
4.523	0.525	38.7702										4.023	0.525	81.4773										4.023	0.525	103.112										4.023	0.525	103.112										4.023	0.525
4.525	0.527	38.6577										4.025	0.527	80.9149										4.025	0.527	103.112										4.025	0.527	103.112										4.025	0.527
4.527	0.529	38.5452										4.027	0.529	80.315										4.027	0.529	103.112										4.027	0.529	103.112										4.027	0.529
4.528	0.53	38.4327										4.028	0.53	79.7525										4.028	0.53	103.112										4.028	0.53	103.112										4.028	0.53
4.53	0.532	38.3202										4.03	0.532	79.1901										4.03	0.532	103.112										4.03	0.532	103.112										4.03	0.532
4.532	0.534	38.2077										4.032	0.534	78.6277										4.032	0.534	103.112										4.032	0.534	103.112										4.032	0.534
4.533	0.535	38.0577										4.033	0.535	78.0652										4.033	0.535	103.112										4.033	0.535	103.112										4.033	0.535
4.535	0.537	37.9453										4.035	0.537	77.5403										4.035	0.537	103.112										4.035	0.537	103.112										4.035	0.537
4.537	0.539	37.8703										4.037	0.539	76.9779										4.037	0.539	103.112										4.037	0.539	103.112										4.037	0.539
4.538	0.54	37.7203										4.038	0.54	76.4529										4.038	0.54	103.112										4.038	0.54	103.112										4.038	0.54
4.54	0.542	37.6453										4.04	0.542	75.928										4.04	0.542	103.112										4.04	0.542	103.112										4.04	0.542
4.542	0.544	37.4953										4.042	0.544	75.4031										4.042	0.544	103.112										4.042	0.544	103.112										4.042	0.544
4.543	0.545	37.4203										4.043	0.545	74.8781										4.043	0.545	103.112										4.043	0.545	103.112										4.043	0.545
4.545	0.547	37.3078										4.045	0.547	74.3532										4.045	0.547	103.112										4.045	0.547	103.112										4.045	0.547
4.547	0.549	37.1953										4.047	0.549	73.8283										4.047	0.549	103.112										4.047	0.549	103.112										4.047	0.549
4.548	0.55	37.0829										4.048	0.55	73.3408										4.048	0.55	103.112										4.048	0.55	103.112										4.048	0.55
4.55	0.552	36.9704										4.05	0.552	72.8534										4.05	0.552	103.112										4.05	0.552	103.112										4.05	0.552
4.552	0.554	36.8579										4.052	0.554	72.3659										4.052	0.554	102.887										4.052	0.554	103.112										4.052	0.554
4.553	0.555	36.7454										4.053	0.555	71.8785										4.053	0.555	101.987										4.053	0.555	103.112										4.053	0.555
4.555	0.557	36.6704										4.055	0.557	71.3911										4.055	0.557	101.087										4.055	0.557	103.112										4.055	0.557
4.557	0.559	36.5579										4.057	0.559	70.9036										4.057	0.559	100.263										4.057	0.559	103.112										4.057	0.559
4.558	0.56	36.4455										4.058	0.56	70.4162										4.058	0.56	99.4376										4.058	0.56	103.112										4.058	0.56
4.56	0.562	36.333										4.06	0.562	69.9663										4.06	0.562	98.6502										4.06	0.562	103.112										4.06	0.562
4.562	0.564	36.258										4.062	0.564	69.5163										4.062	0.564	97.8628										4.062	0.564	103.112										4.062	0.564
4.563	0.565	36.1455										4.063	0.565	69.0289										4.063	0.565	97.1504										4.063	0.565	103.112										4.063	0.565
4.565	0.567	36.033										4.065	0.567	68.5789										4.065	0.567	96.4005										4.065	0.567	103.112										4.065	0.567
4.567	0.569	35.9205										4.067	0.569	68.129										4.067	0.569	95.7255										4.067	0.569	103.112										4.067	0.569
4.568	0.57	35.8455										4.068	0.57	67.7165										4.068	0.57	95.0131										4.068	0.57	103.112										4.068	0.57
4.57	0.572	35.733										4.07	0.572	67.2666										4.07	0.572	94.3757										4.07	0.572	103.112										4.07	0.572
4.572	0.574	35.658										4.072	0.574	66.8166										4.072	0.574	93.7008										4.072	0.574	103.112										4.072	0.574
4.573	0.575	35.5456										4.073	0.575	66.4042										4.073	0.575	93.0634										4.073	0.575	103.112										4.073	0.575
4.575	0.577	35.4331										4.075	0.577	65.9917										4.075	0.577	92.426										4.075	0.577	103.112										4.075	0.577
4.577	0.579	35.3581										4.077	0.579	65.5793										4.077	0.579	91.7885										4.077	0.579	103.112										4.077	0.579
4.578	0.58	35.2456										4.078	0.58	65.1668										4.078	0.58	91.1886										4.078	0.58	103.112										4.078	0.58
4.58	0.582	35.1706										4.08	0.582	64.7544										4.08	0.582	90.5512										4.08	0.582	103.112										4.08	0.582
4.582	0.584	35.0581										4.082	0.584	64.342										4.082	0.584	89.9513										4.082	0.584	103.112										4.082	0.584
4.583	0.585	34.9456										4.083	0.585	63.9295										4.083	0.585	89.3888										4.083	0.585	103.112										4.083	0.585
4.585	0.587	34.8706										4.085	0.587	63.5545										4.085	0.587	88.7889										4.085	0.587	103.112										4.085	0.587
4.587	0.589	34.7582										4.087	0.589	63.1796										4.087	0.589	88.189										4.087	0.589	103.112										4.087	0.589
4.588	0.59	34.6832										4.088	0.59	62.7672										4.088	0.59	87.6265										4.088	0.59	103.112										4.088	0.59
4.59	0.592	34.5707										4.09	0.592	62.3922										4.09	0.592	87.0641										4.09	0.592	103.112										4.09	0.592
4.592	0.594	34.4957										4.092	0.594	62.0172										4.092	0.594	86.4642										4.092	0.594	103.112										4.092	0.594
4.593	0.595	34.3832										4.093	0.595	61.6423										4.093	0.595	85.9018										4.093	0.595	103.112										4.093	0.595
4.595	0.597	34.3082										4.095	0.597	61.2673										4.095	0.597	85.3768										4.095	0.597	103.112										4.095	0.597
4.597	0.599	34.1957										4.097	0.599	60.8924										4.097	0.599	84.8144										4.097	0.599	103.112										4.097	0.599
4.598	0.6	34.1207										4.098	0.6	60.5549										4.098	0.6	84.252										4.098	0.6	103.112										4.098	0.6
4.6	0.602	34.0457										4.1	0.602	60.18										4.1	0.602	83.727										4.1	0.602	103.112										4.1	0.602
4.602	0.604	33.9333										4.102	0.604	59.8425										4.102	0.604	83.1646										4.102	0.604	103.112										4.102	0.604
4.603	0.605	33.8583										4.103	0.605	59.4676										4.103	0.605	82.6397										4.103	0.605	103.112										4.103	0.605
4.605	0.607	33.7458										4.105	0.607	59.1301										4.105	0.607	82.1147										4.105	0.607	103.112										4.105	0.607
4.607	0.609	33.6708										4.107	0.609	58.7927										4.107	0.609	81.5898										4.107	0.609	103.112										4.107	0.609
4.608	0.61	33.5958										4.108	0.61	58.4552										4.108	0.61	81.0649										4.108	0.61	103.112										4.108	0.61
4.61	0.612	33.4833										4.11	0.612	58.1177										4.11	0.612	80.5399										4.11	0.612	103.112										4.11	0.612
4.612	0.614	33.4083										4.112	0.614	57.7803										4.112	0.614	80.015										4.112	0.614	103.112										4.112	0.614
4.613	0.615	33.3333										4.113	0.615	57.4428										4.113	0.615	79.5276										4.113	0.615	103.112										4.113	0.615
4.615	0.617	33.2208										4.115	0.617	57.1429										4.115	0.617	79.0026										4.115	0.617	103.112										4.115	0.617
4.617	0.619	33.1459										4.117	0.619	56.8054										4.117	0.619	78.5152										4.117	0.619	103.112										4.117	0.619
4.618	0.62	33.0709										4.118	0.62	56.4679										4.118	0.62	78.0277										4.118	0.62	103.112										4.118	0.62
4.62	0.622	32.9959										4.12	0.622	56.168										4.12	0.622	77.5403										4.12	0.622	103.112										4.12	0.622
4.622	0.624	32.9209										4.122	0.624	55.868										4.122	0.624	77.0529										4.122	0.624	103.112										4.122	0.624
4.623	0.625	32.8084										4.123	0.625	55.5306										4.123	0.625	76.5654										4.123	0.625	103.112										4.123	0.625
4.625	0.627	32.7334										4.125	0.627	55.2306										4.125	0.627	76.078										4.125	0.627	103.112										4.125	0.627
4.627	0.629	32.6584										4.127	0.629	54.9306										4.127	0.629	75.628										4.127	0.629	103.112										4.127	0.629
4.628	0.63	32.5834										4.128	0.63	54.6307										4.128	0.63	75.1406										4.128	0.63	103.112										4.128	0.63
4.63	0.632	32.5084										4.13	0.632	54.3307										4.13	0.632	74.6907										4.13	0.632	103.112										4.13	0.632
4.632	0.634	32.3959										4.132	0.634	54.0682										4.132	0.634	74.2407										4.132	0.634	103.112										4.132	0.634
4.633	0.635	32.321										4.133	0.635	53.7683										4.133	0.635	73.7908										4.133	0.635	103.112										4.133	0.635
4.635	0.637	32.246										4.135	0.637	53.4683										4.135	0.637	73.3408										4.135	0.637	103.112										4.135	0.637
4.637	0.639	32.171										4.137	0.639	53.2058										4.137	0.639	72.8909										4.137	0.639	103.112										4.137	0.639
4.638	0.64	32.096										4.138	0.64	52.9059										4.138	0.64	72.441										4.138	0.64	103.112										4.138	0.64
4.64	0.642	32.021										4.14	0.642	52.6434										4.14	0.642	72.0285										4.14	0.642	103.112										4.14	0.642
4.642	0.644	31.946										4.142	0.644	52.3435										4.142	0.644	71.5786										4.142	0.644	103.112										4.142	0.644
4.643	0.645	31.871										4.143	0.645	52.081										4.143	0.645	71.1661										4.143	0.645	103.112										4.143	0.645
4.645	0.647	31.796										4.145	0.647	51.8185										4.145	0.647	70.7162										4.145	0.647	103.112										4.145	0.647
4.647	0.649	31.721										4.147	0.649	51.5561										4.147	0.649	70.3037										4.147	0.649	103.112										4.147	0.649
4.648	0.65	31.646										4.148	0.65	51.2936										4.148	0.65	69.8913										4.148	0.65	103.112										4.148	0.65
4.65	0.652	31.571										4.15	0.652	51.0311										4.15	0.652	69.4788										4.15	0.652	103.112										4.15	0.652
4.652	0.654	31.4586										4.152	0.654	50.7687										4.152	0.654	69.0664										4.152	0.654	103.112										4.152	0.654
4.653	0.655	31.4211										4.153	0.655	50.5062										4.153	0.655	68.6914										4.153	0.655	103.112										4.153	0.655
4.655	0.657	31.3461										4.155	0.657	50.2437										4.155	0.657	68.279										4.155	0.657	103.112										4.155	0.657
4.657	0.659	31.2711										4.157	0.659	50.0187										4.157	0.659	67.8665										4.157	0.659	103.112										4.157	0.659
4.658	0.66	31.1961										4.158	0.66	49.7563										4.158	0.66	67.4916										4.158	0.66	103.112										4.158	0.66
4.66	0.662	31.1211										4.16	0.662	49.4938										4.16	0.662	67.1166										4.16	0.662	103.112										4.16	0.662
4.662	0.664	31.0461										4.162	0.664	49.2688										4.162	0.664	66.7042										4.162	0.664	103.112										4.162	0.664
4.663	0.665	30.9711										4.163	0.665	49.0064										4.163	0.665	66.3292										4.163	0.665	103.112										4.163	0.665
4.665	0.667	30.8961										4.165	0.667	48.7814										4.165	0.667	65.9543										4.165	0.667	103.112										4.165	0.667
4.667	0.669	30.8211										4.167	0.669	48.5564										4.167	0.669	65.5793										4.167	0.669	103.112										4.167	0.669
4.668	0.67	30.7462										4.168	0.67	48.294										4.168	0.67	65.2044										4.168	0.67	103.112										4.168	0.67
4.67	0.672	30.6712										4.17	0.672	48.069										4.17	0.672	64.8669										4.17	0.672	103.112										4.17	0.672
4.672	0.674	30.5962										4.172	0.674	47.844										4.172	0.674	64.4919										4.172	0.674	103										4.172	0.674
4.673	0.675	30.5212										4.173	0.675	47.6191										4.173	0.675	64.117										4.173	0.675	102.25										4.173	0.675
4.675	0.677	30.4837										4.175	0.677	47.3941										4.175	0.677	63.7795										4.175	0.677	101.537										4.175	0.677
4.677	0.679	30.4087										4.177	0.679	47.1691										4.177	0.679	63.4421										4.177	0.679	100.825										4.177	0.679
4.678	0.68	30.3337										4.178	0.68	46.9441										4.178	0.68	63.0671										4.178	0.68	100.15										4.178	0.68
4.68	0.682	30.2587										4.18	0.682	46.7192										4.18	0.682	62.7297										4.18	0.682	99.4751										4.18	0.682
4.682	0.684	30.1837										4.182	0.684	46.4942										4.182	0.684	62.3922										4.182	0.684	98.8376										4.182	0.684
4.683	0.685	30.1087										4.183	0.685	46.2692										4.183	0.685	62.0547										4.183	0.685	98.2002										4.183	0.685
4.685	0.687	30.0712										4.185	0.687	46.0817										4.185	0.687	61.7173										4.185	0.687	97.6003										4.185	0.687
4.687	0.689	29.9962										4.187	0.689	45.8568										4.187	0.689	61.3798										4.187	0.689	96.9629										4.187	0.689
4.688	0.69	29.9213										4.188	0.69	45.6693										4.188	0.69	61.0424										4.188	0.69	96.3629										4.188	0.69
4.69	0.692	29.8463										4.19	0.692	45.4443										4.19	0.692	60.7424										4.19	0.692	95.763										4.19	0.692
4.692	0.694	29.7713										4.192	0.694	45.2568										4.192	0.694	60.4049										4.192	0.694	95.2006										4.192	0.694
4.693	0.695	29.7338										4.193	0.695	45.0319										4.193	0.695	60.105										4.193	0.695	94.6007										4.193	0.695
4.695	0.697	29.6588										4.195	0.697	44.8444										4.195	0.697	59.7675										4.195	0.697	94.0383										4.195	0.697
4.697	0.699	29.5838										4.197	0.699	44.6569										4.197	0.699	59.4676										4.197	0.699	93.4758										4.197	0.699
4.698	0.7	29.5088										4.198	0.7	44.432										4.198	0.7	59.1301										4.198	0.7	92.9134										4.198	0.7
4.7	0.702	29.4713										4.2	0.702	44.2445										4.2	0.702	58.8302										4.2	0.702	92.351										4.2	0.702
4.702	0.704	29.3963										4.202	0.704	44.057										4.202	0.704	58.5302										4.202	0.704	91.826										4.202	0.704
4.703	0.705	29.3213										4.203	0.705	43.8695										4.203	0.705	58.2302										4.203	0.705	91.2636										4.203	0.705
4.705	0.707	29.2463										4.205	0.707	43.682										4.205	0.707	57.9303										4.205	0.707	90.7387										4.205	0.707
4.707	0.709	29.2089										4.207	0.709	43.4946										4.207	0.709	57.6303										4.207	0.709	90.1762										4.207	0.709
4.708	0.71	29.1339										4.208	0.71	43.3446										4.208	0.71	57.3303										4.208	0.71	89.6513										4.208	0.71
4.71	0.712	29.0589										4.21	0.712	43.1571										4.21	0.712	57.0304										4.21	0.712	89.1264										4.21	0.712
4.712	0.714	29.0214										4.212	0.714	42.9696										4.212	0.714	56.7679										4.212	0.714	88.6014										4.212	0.714
4.713	0.715	28.9464										4.213	0.715	42.7822										4.213	0.715	56.4679										4.213	0.715	88.0765										4.213	0.715
4.715	0.717	28.8714										4.215	0.717	42.5947										4.215	0.717	56.2055										4.215	0.717	87.5891										4.215	0.717
4.717	0.719	28.8339										4.217	0.719	42.4447										4.217	0.719	55.9055										4.217	0.719	87.0641										4.217	0.719
4.718	0.72	28.7589										4.218	0.72	42.2572										4.218	0.72	55.643										4.218	0.72	86.5392										4.218	0.72
4.72	0.722	28.6839										4.22	0.722	42.0697										4.22	0.722	55.3431										4.22	0.722	86.0517										4.22	0.722
4.722	0.724	28.6464										4.222	0.724	41.9198										4.222	0.724	55.0806										4.222	0.724	85.5643										4.222	0.724
4.723	0.725	28.5714										4.223	0.725	41.7323										4.223	0.725	54.8182										4.223	0.725	85.0394										4.223	0.725
4.725	0.727	28.5339										4.225	0.727	41.5448										4.225	0.727	54.5557										4.225	0.727	84.5519										4.225	0.727
4.727	0.729	28.4589										4.227	0.729	41.3948										4.227	0.729	54.2932										4.227	0.729	84.0645										4.227	0.729
4.728	0.73	28.3839										4.228	0.73	41.2073										4.228	0.73	54.0307										4.228	0.73	83.6145										4.228	0.73
4.73	0.732	28.3465										4.23	0.732	41.0574										4.23	0.732	53.7683										4.23	0.732	83.1271										4.23	0.732
4.732	0.734	28.2715										4.232	0.734	40.9074										4.232	0.734	53.5058										4.232	0.734	82.6397										4.232	0.734
4.733	0.735	28.234										4.233	0.735	40.7199										4.233	0.735	53.2433										4.233	0.735	82.1522										4.233	0.735
4.735	0.737	28.159										4.235	0.737	40.5699										4.235	0.737	52.9809										4.235	0.737	81.7023										4.235	0.737
4.737	0.739	28.084										4.237	0.739	40.42										4.237	0.739	52.7184										4.237	0.739	81.2523										4.237	0.739
4.738	0.74	28.0465										4.238	0.74	40.2325										4.238	0.74	52.4934										4.238	0.74	80.7649										4.238	0.74
4.74	0.742	27.9715										4.24	0.742	40.0825										4.24	0.742	52.231										4.24	0.742	80.315										4.24	0.742
4.742	0.744	27.934										4.242	0.744	39.9325										4.242	0.744	51.9685										4.242	0.744	79.865										4.242	0.744
4.743	0.745	27.859										4.243	0.745	39.7825										4.243	0.745	51.7435										4.243	0.745	79.4151										4.243	0.745
4.745	0.747	27.8215										4.245	0.747	39.6326										4.245	0.747	51.4811										4.245	0.747	78.9651										4.245	0.747
4.747	0.749	27.7465										4.247	0.749	39.4826										4.247	0.749	51.2561										4.247	0.749	78.5527										4.247	0.749
4.748	0.75	27.709										4.248	0.75	39.3326										4.248	0.75	51.0311										4.248	0.75	78.1027										4.248	0.75
4.75	0.752	27.634										4.25	0.752	39.1826										4.25	0.752	50.7687										4.25	0.752	77.6528										4.25	0.752
4.752	0.754	27.5966										4.252	0.754	39.0326										4.252	0.754	50.5437										4.252	0.754	77.2403										4.252	0.754
4.753	0.755	27.5216										4.253	0.755	38.8826										4.253	0.755	50.3187										4.253	0.755	76.8279										4.253	0.755
4.755	0.757	27.4841										4.255	0.757	38.7327										4.255	0.757	50.0937										4.255	0.757	76.3779										4.255	0.757
4.757	0.759	27.4091										4.257	0.759	38.5827										4.257	0.759	49.8313										4.257	0.759	75.9655										4.257	0.759
4.758	0.76	27.3716										4.258	0.76	38.4702										4.258	0.76	49.6438										4.258	0.76	75.553										4.258	0.76
4.76	0.762	27.2966										4.26	0.762	38.3202										4.26	0.762	49.3813										4.26	0.762	75.1406										4.26	0.762
4.762	0.764	27.2591										4.262	0.764	38.1702										4.262	0.764	49.1564										4.262	0.764	74.7657										4.262	0.764
4.763	0.765	27.1841										4.263	0.765	38.0577										4.263	0.765	48.9314										4.263	0.765	74.3532										4.263	0.765
4.765	0.767	27.1466										4.265	0.767	37.9078										4.265	0.767	48.7439										4.265	0.767	73.9408										4.265	0.767
4.767	0.769	27.0716										4.267	0.769	37.7578										4.267	0.769	48.5189										4.267	0.769	73.5658										4.267	0.769
4.768	0.77	27.0341										4.268	0.77	37.6453										4.268	0.77	48.294										4.268	0.77	73.1534										4.268	0.77
4.77	0.772	26.9966										4.27	0.772	37.4953										4.27	0.772	48.069										4.27	0.772	72.7784										4.27	0.772
4.772	0.774	26.9216										4.272	0.774	37.3828										4.272	0.774	47.8815										4.272	0.774	72.4035										4.272	0.774
4.773	0.775	26.8841										4.273	0.775	37.2328										4.273	0.775	47.6565										4.273	0.775	72.0285										4.273	0.775
4.775	0.777	26.8091										4.275	0.777	37.1204										4.275	0.777	47.4316										4.275	0.777	71.6535										4.275	0.777
4.777	0.779	26.7717										4.277	0.779	36.9704										4.277	0.779	47.2441										4.277	0.779	71.2786										4.277	0.779
4.778	0.78	26.7342										4.278	0.78	36.8579										4.278	0.78	47.0191										4.278	0.78	70.9036										4.278	0.78
4.78	0.782	26.6592										4.28	0.782	36.7454										4.28	0.782	46.8317										4.28	0.782	70.5287										4.28	0.782
4.782	0.784	26.6217										4.282	0.784	36.5954										4.282	0.784	46.6067										4.282	0.784	70.1912										4.282	0.784
4.783	0.785	26.5467										4.283	0.785	36.4829										4.283	0.785	46.4192										4.283	0.785	69.8163										4.283	0.785
4.785	0.787	26.5092										4.285	0.787	36.3704										4.285	0.787	46.1942										4.285	0.787	69.4413										4.285	0.787
4.787	0.789	26.4717										4.287	0.789	36.2205										4.287	0.789	46.0067										4.287	0.789	69.1039										4.287	0.789
4.788	0.79	26.3967										4.288	0.79	36.108										4.288	0.79	45.8193										4.288	0.79	68.7664										4.288	0.79
4.79	0.792	26.3592										4.29	0.792	35.9955										4.29	0.792	45.6318										4.29	0.792	68.3915										4.29	0.792
4.792	0.794	26.3217										4.292	0.794	35.883										4.292	0.794	45.4068										4.292	0.794	68.054										4.292	0.794
4.793	0.795	26.2467										4.293	0.795	35.7705										4.293	0.795	45.2193										4.293	0.795	67.7165										4.293	0.795
4.795	0.797	26.2092										4.295	0.797	35.658										4.295	0.797	45.0319										4.295	0.797	67.3791										4.295	0.797
4.797	0.799	26.1717										4.297	0.799	35.5081										4.297	0.799	44.8444										4.297	0.799	67.0416										4.297	0.799
4.798	0.8	26.0967										4.298	0.8	35.3956										4.298	0.8	44.6569										4.298	0.8	66.7042										4.298	0.8
4.8	0.802	26.0592										4.3	0.802	35.2831										4.3	0.802	44.4694										4.3	0.802	66.4042										4.3	0.802
4.802	0.804	25.9842										4.302	0.804	35.1706										4.302	0.804	44.282										4.302	0.804	66.0667										4.302	0.804
4.803	0.805	25.9468										4.303	0.805	35.0581										4.303	0.805	44.0945										4.303	0.805	65.7293										4.303	0.805
4.805	0.807	25.9093										4.305	0.807	34.9456										4.305	0.807	43.907										4.305	0.807	65.4293										4.305	0.807
4.807	0.809	25.8718										4.307	0.809	34.8332										4.307	0.809	43.7195										4.307	0.809	65.0919										4.307	0.809
4.808	0.81	25.7968										4.308	0.81	34.7207										4.308	0.81	43.5321										4.308	0.81	64.7919										4.308	0.81
4.81	0.812	25.7593										4.31	0.812	34.6082										4.31	0.812	43.3821										4.31	0.812	64.4544										4.31	0.812
4.812	0.814	25.7218										4.312	0.814	34.4957										4.312	0.814	43.1946										4.312	0.814	64.1545										4.312	0.814
4.813	0.815	25.6468										4.313	0.815	34.4207										4.313	0.815	43.0071										4.313	0.815	63.8545										4.313	0.815
4.815	0.817	25.6093										4.315	0.817	34.3082										4.315	0.817	42.8571										4.315	0.817	63.5545										4.315	0.817
4.817	0.819	25.5718										4.317	0.819	34.1957										4.317	0.819	42.6697										4.317	0.819	63.2546										4.317	0.819
4.818	0.82	25.5343										4.318	0.82	34.0832										4.318	0.82	42.4822										4.318	0.82	62.9546										4.318	0.82
4.82	0.822	25.4593										4.32	0.822	33.9708										4.32	0.822	42.3322										4.32	0.822	62.6547										4.32	0.822
4.822	0.824	25.4218										4.322	0.824	33.8583										4.322	0.824	42.1447										4.322	0.824	62.3547										4.322	0.824
4.823	0.825	25.3843										4.323	0.825	33.7833										4.323	0.825	41.9948										4.323	0.825	62.0547										4.323	0.825
4.825	0.827	25.3468										4.325	0.827	33.6708										4.325	0.827	41.8073										4.325	0.827	61.7548										4.325	0.827
4.827	0.829	25.2718										4.327	0.829	33.5583										4.327	0.829	41.6573										4.327	0.829	61.4923										4.327	0.829
4.828	0.83	25.2343										4.328	0.83	33.4833										4.328	0.83	41.4698										4.328	0.83	61.1923										4.328	0.83
4.83	0.832	25.1969										4.33	0.832	33.3708										4.33	0.832	41.3198										4.33	0.832	60.9299										4.33	0.832
4.832	0.834	25.1594										4.332	0.834	33.2583										4.332	0.834	41.1698										4.332	0.834	60.6299										4.332	0.834
4.833	0.835	25.0844										4.333	0.835	33.1833										4.333	0.835	40.9824										4.333	0.835	60.3674										4.333	0.835
4.835	0.837	25.0469										4.335	0.837	33.0709										4.335	0.837	40.8324										4.335	0.837	60.0675										4.335	0.837
4.837	0.839	25.0094										4.337	0.839	32.9584										4.337	0.839	40.6824										4.337	0.839	59.805										4.337	0.839
4.838	0.84	24.9719										4.338	0.84	32.8834										4.338	0.84	40.5324										4.338	0.84	59.5426										4.338	0.84
4.84	0.842	24.9344										4.34	0.842	32.7709										4.34	0.842	40.3824										4.34	0.842	59.2801										4.34	0.842
4.842	0.844	24.8594										4.342	0.844	32.6959										4.342	0.844	40.195										4.342	0.844	59.0176										4.342	0.844
4.843	0.845	24.8219										4.343	0.845	32.5834										4.343	0.845	40.045										4.343	0.845	58.7552										4.343	0.845
4.845	0.847	24.7844										4.345	0.847	32.5084										4.345	0.847	39.895										4.345	0.847	58.4927										4.345	0.847
4.847	0.849	24.7469										4.347	0.849	32.3959										4.347	0.849	39.745										4.347	0.849	58.2302										4.347	0.849
4.848	0.85	24.7094										4.348	0.85	32.321										4.348	0.85	39.5951										4.348	0.85	57.9678										4.348	0.85
4.85	0.852	24.6719										4.35	0.852	32.2085										4.35	0.852	39.4451										4.35	0.852	57.7053										4.35	0.852
4.852	0.854	24.5969										4.352	0.854	32.1335										4.352	0.854	39.2951										4.352	0.854	57.4428										4.352	0.854
4.853	0.855	24.5594										4.353	0.855	32.021										4.353	0.855	39.1451										4.353	0.855	57.1803										4.353	0.855
4.855	0.857	24.5219										4.355	0.857	31.946										4.355	0.857	38.9951										4.355	0.857	56.9554										4.355	0.857
4.857	0.859	24.4844										4.357	0.859	31.871										4.357	0.859	38.8451										4.357	0.859	56.6929										4.357	0.859
4.858	0.86	24.4469										4.358	0.86	31.7585										4.358	0.86	38.7327										4.358	0.86	56.4679										4.358	0.86
4.86	0.862	24.4094										4.36	0.862	31.6835										4.36	0.862	38.5827										4.36	0.862	56.2055										4.36	0.862
4.862	0.864	24.3345										4.362	0.864	31.6086										4.362	0.864	38.4327										4.362	0.864	55.943										4.362	0.864
4.863	0.865	24.297										4.363	0.865	31.4961										4.363	0.865	38.2827										4.363	0.865	55.718										4.363	0.865
4.865	0.867	24.2595										4.365	0.867	31.4211										4.365	0.867	38.1327										4.365	0.867	55.4931										4.365	0.867
4.867	0.869	24.222										4.367	0.869	31.3461										4.367	0.869	38.0202										4.367	0.869	55.2306										4.367	0.869
4.868	0.87	24.1845										4.368	0.87	31.2711										4.368	0.87	37.8703										4.368	0.87	55.0056										4.368	0.87
4.87	0.872	24.147										4.37	0.872	31.1586										4.37	0.872	37.7203										4.37	0.872	54.7807										4.37	0.872
4.872	0.874	24.1095										4.372	0.874	31.0836										4.372	0.874	37.6078										4.372	0.874	54.5557										4.372	0.874
4.873	0.875	24.072										4.373	0.875	31.0086										4.373	0.875	37.4578										4.373	0.875	54.2932										4.373	0.875
4.875	0.877	24.0345										4.375	0.877	30.9336										4.375	0.877	37.3078										4.375	0.877	54.0682										4.375	0.877
4.877	0.879	23.9595										4.377	0.879	30.8586										4.377	0.879	37.1953										4.377	0.879	53.8433										4.377	0.879
4.878	0.88	23.922										4.378	0.88	30.7462										4.378	0.88	37.0454										4.378	0.88	53.6183										4.378	0.88
4.88	0.882	23.8845										4.38	0.882	30.6712										4.38	0.882	36.9329										4.38	0.882	53.3933										4.38	0.882
4.882	0.884	23.847										4.382	0.884	30.5962										4.382	0.884	36.7829										4.382	0.884	53.1683										4.382	0.884
4.883	0.885	23.8095										4.383	0.885	30.5212										4.383	0.885	36.6704										4.383	0.885	52.9809										4.383	0.885
4.885	0.887	23.772										4.385	0.887	30.4462										4.385	0.887	36.5204										4.385	0.887	52.7559										4.385	0.887
4.887	0.889	23.7345										4.387	0.889	30.3712										4.387	0.889	36.4079										4.387	0.889	52.5309										4.387	0.889
4.888	0.89	23.697										4.388	0.89	30.2962										4.388	0.89	36.2955										4.388	0.89	52.306										4.388	0.89
4.89	0.892	23.6595										4.39	0.892	30.2212										4.39	0.892	36.1455										4.39	0.892	52.081										4.39	0.892
4.892	0.894	23.6221										4.392	0.894	30.1462										4.392	0.894	36.033										4.392	0.894	51.8935										4.392	0.894
4.893	0.895	23.5846										4.393	0.895	30.0712										4.393	0.895	35.9205										4.393	0.895	51.6685										4.393	0.895
4.895	0.897	23.5096										4.395	0.897	29.9962										4.395	0.897	35.7705										4.395	0.897	51.4811										4.395	0.897
4.897	0.899	23.4721										4.397	0.899	29.9213										4.397	0.899	35.658										4.397	0.899	51.2561										4.397	0.899
4.898	0.9	23.4346										4.398	0.9	29.8463										4.398	0.9	35.5456										4.398	0.9	51.0686										4.398	0.9
4.9	0.902	23.3971										4.4	0.902	29.7713										4.4	0.902	35.4331										4.4	0.902	50.8436										4.4	0.902
4.902	0.904	23.3596										4.402	0.904	29.6963										4.402	0.904	35.2831										4.402	0.904	50.6562										4.402	0.904
4.903	0.905	23.3221										4.403	0.905	29.6213										4.403	0.905	35.1706										4.403	0.905	50.4312										4.403	0.905
4.905	0.907	23.2846										4.405	0.907	29.5463										4.405	0.907	35.0581										4.405	0.907	50.2437										4.405	0.907
4.907	0.909	23.2471										4.407	0.909	29.4713										4.407	0.909	34.9456										4.407	0.909	50.0562										4.407	0.909
4.908	0.91	23.2096										4.408	0.91	29.3963										4.408	0.91	34.8332										4.408	0.91	49.8313										4.408	0.91
4.91	0.912	23.1721										4.41	0.912	29.3213										4.41	0.912	34.7207										4.41	0.912	49.6438										4.41	0.912
4.912	0.914	23.1346										4.412	0.914	29.2463										4.412	0.914	34.6082										4.412	0.914	49.4563										4.412	0.914
4.913	0.915	23.0971										4.413	0.915	29.1714										4.413	0.915	34.4957										4.413	0.915	49.2688										4.413	0.915
4.915	0.917	23.0596										4.415	0.917	29.0964										4.415	0.917	34.3832										4.415	0.917	49.0439										4.415	0.917
4.917	0.919	23.0221										4.417	0.919	29.0589										4.417	0.919	34.2707										4.417	0.919	48.8564										4.417	0.919
4.918	0.92	22.9846										4.418	0.92	28.9839										4.418	0.92	34.1582										4.418	0.92	48.6689										4.418	0.92
4.92	0.922	22.9471										4.42	0.922	28.9089										4.42	0.922	34.0457										4.42	0.922	48.4814										4.42	0.922
4.922	0.924	22.9096										4.422	0.924	28.8339										4.422	0.924	33.9333										4.422	0.924	48.294										4.422	0.924
4.923	0.925	22.8721										4.423	0.925	28.7589										4.423	0.925	33.8208										4.423	0.925	48.1065										4.423	0.925
4.925	0.927	22.8346										4.425	0.927	28.6839										4.425	0.927	33.7083										4.425	0.927	47.919										4.425	0.927
4.927	0.929	22.7971										4.427	0.929	28.6464										4.427	0.929	33.5958										4.427	0.929	47.7315										4.427	0.929
4.928	0.93	22.7597										4.428	0.93	28.5714										4.428	0.93	33.4833										4.428	0.93	47.5441										4.428	0.93
4.93	0.932	22.7222										4.43	0.932	28.4964										4.43	0.932	33.3708										4.43	0.932	47.3941										4.43	0.932
4.932	0.934	22.6847										4.432	0.934	28.4215										4.432	0.934	33.2958										4.432	0.934	47.2066										4.432	0.934
4.933	0.935	22.6472										4.433	0.935	28.3839										4.433	0.935	33.1833										4.433	0.935	47.0191										4.433	0.935
4.935	0.937	22.6097										4.435	0.937	28.309										4.435	0.937	33.0709										4.435	0.937	46.8317										4.435	0.937
4.937	0.939	22.5722										4.437	0.939	28.234										4.437	0.939	32.9584										4.437	0.939	46.6442										4.437	0.939
4.938	0.94	22.5347										4.438	0.94	28.159										4.438	0.94	32.8459										4.438	0.94	46.4942										4.438	0.94
4.94	0.942	22.4972										4.44	0.942	28.1215										4.44	0.942	32.7709										4.44	0.942	46.3067										4.44	0.942
4.942	0.944	22.4972										4.442	0.944	28.0465										4.442	0.944	32.6584										4.442	0.944	46.1567										4.442	0.944
4.943	0.945	22.4597										4.443	0.945	27.9715										4.443	0.945	32.5459										4.443	0.945	45.9693										4.443	0.945
4.945	0.947	22.4222										4.445	0.947	27.934										4.445	0.947	32.4709										4.445	0.947	45.7818										4.445	0.947
4.947	0.949	22.3847										4.447	0.949	27.859										4.447	0.949	32.3585										4.447	0.949	45.6318										4.447	0.949
4.948	0.95	22.3472										4.448	0.95	27.8215										4.448	0.95	32.246										4.448	0.95	45.4443										4.448	0.95
4.95	0.952	22.3097										4.45	0.952	27.7465										4.45	0.952	32.171										4.45	0.952	45.2943										4.45	0.952
4.952	0.954	22.2722										4.452	0.954	27.6715										4.452	0.954	32.0585										4.452	0.954	45.1069										4.452	0.954
4.953	0.955	22.2347										4.453	0.955	27.634										4.453	0.955	31.9835										4.453	0.955	44.9569										4.453	0.955
4.955	0.957	22.1972										4.455	0.957	27.5591										4.455	0.957	31.871										4.455	0.957	44.8069										4.455	0.957
4.957	0.959	22.1597										4.457	0.959	27.5216										4.457	0.959	31.796										4.457	0.959	44.6194										4.457	0.959
4.958	0.96	22.1222										4.458	0.96	27.4466										4.458	0.96	31.6835										4.458	0.96	44.4694										4.458	0.96
4.96	0.962	22.0847										4.46	0.962	27.4091										4.46	0.962	31.6086										4.46	0.962	44.3195										4.46	0.962
4.962	0.964	22.0472										4.462	0.964	27.3341										4.462	0.964	31.4961										4.462	0.964	44.1695										4.462	0.964
4.963	0.965	22.0098										4.463	0.965	27.2591										4.463	0.965	31.4211										4.463	0.965	43.982										4.463	0.965
4.965	0.967	22.0098										4.465	0.967	27.2216										4.465	0.967	31.3086										4.465	0.967	43.832										4.465	0.967
4.967	0.969	21.9722										4.467	0.969	27.1466										4.467	0.969	31.2336										4.467	0.969	43.682										4.467	0.969
4.968	0.97	21.9348										4.468	0.97	27.1091										4.468	0.97	31.1211										4.468	0.97	43.5321										4.468	0.97
4.97	0.972	21.8973										4.47	0.972	27.0341										4.47	0.972	31.0461										4.47	0.972	43.3821										4.47	0.972
4.972	0.974	21.8598										4.472	0.974	26.9966										4.472	0.974	30.9336										4.472	0.974	43.2321										4.472	0.974
4.973	0.975	21.8223										4.473	0.975	26.9216										4.473	0.975	30.8586										4.473	0.975	43.0821										4.473	0.975
4.975	0.977	21.7848										4.475	0.977	26.8841										4.475	0.977	30.7837										4.475	0.977	42.8946										4.475	0.977
4.977	0.979	21.7473										4.477	0.979	26.8091										4.477	0.979	30.7087										4.477	0.979	42.7822										4.477	0.979
4.978	0.98	21.7473										4.478	0.98	26.7717										4.478	0.98	30.5962										4.478	0.98	42.5947										4.478	0.98
4.98	0.982	21.7098										4.48	0.982	26.7342										4.48	0.982	30.5212										4.48	0.982	42.4447										4.48	0.982
4.982	0.984	21.6723										4.482	0.984	26.6592										4.482	0.984	30.4462										4.482	0.984	42.3322										4.482	0.984
4.983	0.985	21.6348										4.483	0.985	26.6217										4.483	0.985	30.3337										4.483	0.985	42.1822										4.483	0.985
4.985	0.987	21.5973										4.485	0.987	26.5467										4.485	0.987	30.2587										4.485	0.987	42.0322										4.485	0.987
4.987	0.989	21.5598										4.487	0.989	26.5092										4.487	0.989	30.1837										4.487	0.989	41.8823										4.487	0.989
4.988	0.99	21.5223										4.488	0.99	26.4717										4.488	0.99	30.1087										4.488	0.99	41.7323										4.488	0.99
4.99	0.992	21.5223										4.49	0.992	26.3967										4.49	0.992	29.9962										4.49	0.992	41.5823										4.49	0.992
4.992	0.994	21.4848										4.492	0.994	26.3592										4.492	0.994	29.9213										4.492	0.994	41.4698										4.492	0.994
4.993	0.995	21.4473										4.493	0.995	26.3217										4.493	0.995	29.8463										4.493	0.995	41.3198										4.493	0.995
4.995	0.997	21.4098										4.495	0.997	26.2467										4.495	0.997	29.7713										4.495	0.997	41.1698										4.495	0.997
4.997	0.999	21.3723										4.497	0.999	26.2092										4.497	0.999	29.6963										4.497	0.999	41.0199										4.497	0.999
4.998	1	21.3348										4.498	1	26.1342										4.498	1	29.6213										4.498	1	40.9074										4.498	1
5	1.002	21.2973										4.5	1.002	26.1342										4.5	1.002	29.6213										4.5	1.002	40.9074										4.5	1.002
5.002	1.004	21.2973										4.502	1.004	26.1342										4.502	1.004	29.6213										4.502	1.004	40.9074										4.502	1.004
5.003	1.005	21.2973										4.503	1.005	26.1342										4.503	1.005	29.6213										4.503	1.005	40.9074										4.503	1.005
5.005	1.007	21.2973										4.505	1.007	26.1342										4.505	1.007	29.6213										4.505	1.007	40.9074										4.505	1.007
5.007	1.009	21.2973										4.507	1.009	26.1342										4.507	1.009	29.6213										4.507	1.009	40.9074										4.507	1.009
5.008	1.01	21.2973										4.508	1.01	26.1342										4.508	1.01	29.6213										4.508	1.01	40.9074										4.508	1.01
5.01	1.012	21.2973										4.51	1.012	26.1342										4.51	1.012	29.6213										4.51	1.012	40.9074										4.51	1.012
5.012	1.014	21.2973										4.512	1.014	25.6468										4.512	1.014	28.8714										4.512	1.014	39.7075										4.512	1.014
5.013	1.015	21.0349										4.513	1.015	25.6468										4.513	1.015	28.8714										4.513	1.015	39.67										4.513	1.015
5.015	1.017	21.0349										4.515	1.017	25.6468										4.515	1.017	28.7964										4.515	1.017	39.5576										4.515	1.017
5.017	1.019	20.9974										4.517	1.019	25.5718										4.517	1.019	28.7589										4.517	1.019	39.4451										4.517	1.019
5.018	1.02	20.9974										4.518	1.02	25.5343										4.518	1.02	28.6839										4.518	1.02	39.3326										4.518	1.02
5.02	1.022	20.9599										4.52	1.022	25.4968										4.52	1.022	28.6089										4.52	1.022	39.1826										4.52	1.022
5.022	1.024	20.9224										4.522	1.024	25.4593										4.522	1.024	28.5339										4.522	1.024	39.0701										4.522	1.024
5.023	1.025	20.8849										4.523	1.025	25.4218										4.523	1.025	28.4589										4.523	1.025	38.9576										4.523	1.025
5.025	1.027	20.8849										4.525	1.027	25.3468										4.525	1.027	28.3839										4.525	1.027	38.8077										4.525	1.027
5.027	1.029	20.8474										4.527	1.029	25.3093										4.527	1.029	28.309										4.527	1.029	38.6952										4.527	1.029
5.028	1.03	20.8099										4.528	1.03	25.2718										4.528	1.03	28.234										4.528	1.03	38.5827										4.528	1.03
5.03	1.032	20.7724										4.53	1.032	25.2343										4.53	1.032	28.159										4.53	1.032	38.4702										4.53	1.032
5.032	1.034	20.7724										4.532	1.034	25.1969										4.532	1.034	28.1215										4.532	1.034	38.3202										4.532	1.034
5.033	1.035	20.7349										4.533	1.035	25.1594										4.533	1.035	28.0465										4.533	1.035	38.2077										4.533	1.035
5.035	1.037	20.6974										4.535	1.037	25.0844										4.535	1.037	27.9715										4.535	1.037	38.0952										4.535	1.037
5.037	1.039	20.6599										4.537	1.039	25.0469										4.537	1.039	27.8965										4.537	1.039	37.9828										4.537	1.039
5.038	1.04	20.6599										4.538	1.04	25.0094										4.538	1.04	27.8215										4.538	1.04	37.8703										4.538	1.04
5.04	1.042	20.6224										4.54	1.042	24.9719										4.54	1.042	27.7465										4.54	1.042	37.7578										4.54	1.042
5.042	1.044	20.5849										4.542	1.044	24.9344										4.542	1.044	27.709										4.542	1.044	37.6453										4.542	1.044
5.043	1.045	20.5849										4.543	1.045	24.8969										4.543	1.045	27.634										4.543	1.045	37.5328										4.543	1.045
5.045	1.047	20.5474										4.545	1.047	24.8219										4.545	1.047	27.5591										4.545	1.047	37.4203										4.545	1.047
5.047	1.049	20.5099										4.547	1.049	24.7844										4.547	1.049	27.4841										4.547	1.049	37.3078										4.547	1.049
5.048	1.05	20.4724										4.548	1.05	24.7469										4.548	1.05	27.4091										4.548	1.05	37.1953										4.548	1.05
5.05	1.052	20.435										4.55	1.052	24.7094										4.55	1.052	27.3716										4.55	1.052	37.0829										4.55	1.052
5.052	1.054	20.435										4.552	1.054	24.6719										4.552	1.054	27.2966										4.552	1.054	36.9704										4.552	1.054
5.053	1.055	20.3974										4.553	1.055	24.6344										4.553	1.055	27.2216										4.553	1.055	36.8579										4.553	1.055
5.055	1.057	20.36										4.555	1.057	24.5969										4.555	1.057	27.1466										4.555	1.057	36.7454										4.555	1.057
5.057	1.059	20.36										4.557	1.059	24.5594										4.557	1.059	27.1091										4.557	1.059	36.6329										4.557	1.059
5.058	1.06	20.3225										4.558	1.06	24.5219										4.558	1.06	27.0341										4.558	1.06	36.5204										4.558	1.06
5.06	1.062	20.285										4.56	1.062	24.4844										4.56	1.062	26.9591										4.56	1.062	36.4079										4.56	1.062
5.062	1.064	20.2475										4.562	1.064	24.4469										4.562	1.064	26.9216										4.562	1.064	36.2955										4.562	1.064
5.063	1.065	20.2475										4.563	1.065	24.3719										4.563	1.065	26.8466										4.563	1.065	36.2205										4.563	1.065
5.065	1.067	20.21										4.565	1.067	24.3345										4.565	1.067	26.7717										4.565	1.067	36.108										4.565	1.067
5.067	1.069	20.1725										4.567	1.069	24.297										4.567	1.069	26.7342										4.567	1.069	35.9955										4.567	1.069
5.068	1.07	20.1725										4.568	1.07	24.2595										4.568	1.07	26.6592										4.568	1.07	35.883										4.568	1.07
5.07	1.072	20.135										4.57	1.072	24.222										4.57	1.072	26.6217										4.57	1.072	35.7705										4.57	1.072
5.072	1.074	20.0975										4.572	1.074	24.1845										4.572	1.074	26.5467										4.572	1.074	35.6955										4.572	1.074
5.073	1.075	20.0975										4.573	1.075	24.147										4.573	1.075	26.4717										4.573	1.075	35.5831										4.573	1.075
5.075	1.077	20.06										4.575	1.077	24.1095										4.575	1.077	26.4342										4.575	1.077	35.4706										4.575	1.077
5.077	1.079	20.0225										4.577	1.079	24.072										4.577	1.079	26.3592										4.577	1.079	35.3956										4.577	1.079
5.078	1.08	20.0225										4.578	1.08	24.0345										4.578	1.08	26.3217										4.578	1.08	35.2831										4.578	1.08
5.08	1.082	19.985										4.58	1.082	23.997										4.58	1.082	26.2467										4.58	1.082	35.1706										4.58	1.082
5.082	1.084	19.9475										4.582	1.084	23.9595										4.582	1.084	26.1717										4.582	1.084	35.0956										4.582	1.084
5.083	1.085	19.9475										4.583	1.085	23.922										4.583	1.085	26.1342										4.583	1.085	34.9831										4.583	1.085
5.085	1.087	19.91										4.585	1.087	23.8845										4.585	1.087	26.0592										4.585	1.087	34.8706										4.585	1.087
5.087	1.089	19.8725										4.587	1.089	23.847										4.587	1.089	26.0218										4.587	1.089	34.7957										4.587	1.089
5.088	1.09	19.8725										4.588	1.09	23.8095										4.588	1.09	25.9468										4.588	1.09	34.6832										4.588	1.09
5.09	1.092	19.835										4.59	1.092	23.772										4.59	1.092	25.9093										4.59	1.092	34.6082										4.59	1.092
5.092	1.094	19.7975										4.592	1.094	23.7345										4.592	1.094	25.8343										4.592	1.094	34.4957										4.592	1.094
5.093	1.095	19.7975										4.593	1.095	23.697										4.593	1.095	25.7968										4.593	1.095	34.3832										4.593	1.095
5.095	1.097	19.76										4.595	1.097	23.6595										4.595	1.097	25.7218										4.595	1.097	34.3082										4.595	1.097
5.097	1.099	19.76										4.597	1.099	23.6221										4.597	1.099	25.6843										4.597	1.099	34.1957										4.597	1.099
5.098	1.1	19.7225										4.598	1.1	23.5846										4.598	1.1	25.6093										4.598	1.1	34.1207										4.598	1.1
5.1	1.102	19.685										4.6	1.102	23.5471										4.6	1.102	25.5718										4.6	1.102	34.0457										4.6	1.102
5.102	1.104	19.685										4.602	1.104	23.5096										4.602	1.104	25.4968										4.602	1.104	33.9333										4.602	1.104
5.103	1.105	19.6475										4.603	1.105	23.4721										4.603	1.105	25.4593										4.603	1.105	33.8583										4.603	1.105
5.105	1.107	19.6101										4.605	1.107	23.4346										4.605	1.107	25.3843										4.605	1.107	33.7458										4.605	1.107
5.107	1.109	19.6101										4.607	1.109	23.3971										4.607	1.109	25.3468										4.607	1.109	33.6708										4.607	1.109
5.108	1.11	19.5725										4.608	1.11	23.3596										4.608	1.11	25.2718										4.608	1.11	33.5958										4.608	1.11
5.11	1.112	19.5351										4.61	1.112	23.3221										4.61	1.112	25.2343										4.61	1.112	33.4833										4.61	1.112
5.112	1.114	19.5351										4.612	1.114	23.2846										4.612	1.114	25.1969										4.612	1.114	33.4083										4.612	1.114
5.113	1.115	19.4976										4.613	1.115	23.2471										4.613	1.115	25.1219										4.613	1.115	33.2958										4.613	1.115
5.115	1.117	19.4976										4.615	1.117	23.2471										4.615	1.117	25.0844										4.615	1.117	33.2208										4.615	1.117
5.117	1.119	19.4601										4.617	1.119	23.2096										4.617	1.119	25.0094										4.617	1.119	33.1459										4.617	1.119
5.118	1.12	19.4226										4.618	1.12	23.1721										4.618	1.12	24.9719										4.618	1.12	33.0709										4.618	1.12
5.12	1.122	19.4226										4.62	1.122	23.1346										4.62	1.122	24.9344										4.62	1.122	32.9584										4.62	1.122
5.122	1.124	19.3851										4.622	1.124	23.0971										4.622	1.124	24.8594										4.622	1.124	32.8834										4.622	1.124
5.123	1.125	19.3851										4.623	1.125	23.0596										4.623	1.125	24.8219										4.623	1.125	32.8084										4.623	1.125
5.125	1.127	19.3476										4.625	1.127	23.0221										4.625	1.127	24.7844										4.625	1.127	32.7334										4.625	1.127
5.127	1.129	19.3101										4.627	1.129	22.9846										4.627	1.129	24.7094										4.627	1.129	32.6209										4.627	1.129
5.128	1.13	19.3101										4.628	1.13	22.9471										4.628	1.13	24.6719										4.628	1.13	32.5459										4.628	1.13
5.13	1.132	19.2726										4.63	1.132	22.9096										4.63	1.132	24.6344										4.63	1.132	32.4709										4.63	1.132
5.132	1.134	19.2726										4.632	1.134	22.8721										4.632	1.134	24.5594										4.632	1.134	32.3959										4.632	1.134
5.133	1.135	19.2351										4.633	1.135	22.8346										4.633	1.135	24.5219										4.633	1.135	32.321										4.633	1.135
5.135	1.137	19.2351										4.635	1.137	22.8346										4.635	1.137	24.4844										4.635	1.137	32.246										4.635	1.137
5.137	1.139	19.1976										4.637	1.139	22.7971										4.637	1.139	24.4094										4.637	1.139	32.1335										4.637	1.139
5.138	1.14	19.1976										4.638	1.14	22.7597										4.638	1.14	24.3719										4.638	1.14	32.0585										4.638	1.14
5.14	1.142	19.1601										4.64	1.142	22.7222										4.64	1.142	24.3345										4.64	1.142	31.9835										4.64	1.142
5.142	1.144	19.1226										4.642	1.144	22.6847										4.642	1.144	24.297										4.642	1.144	31.9085										4.642	1.144
5.143	1.145	19.1226										4.643	1.145	22.6472										4.643	1.145	24.222										4.643	1.145	31.8335										4.643	1.145
5.145	1.147	19.0851										4.645	1.147	22.6097										4.645	1.147	24.1845										4.645	1.147	31.7585										4.645	1.147
5.147	1.149	19.0851										4.647	1.149	22.6097										4.647	1.149	24.147										4.647	1.149	31.6835										4.647	1.149
5.148	1.15	19.0476										4.648	1.15	22.5722										4.648	1.15	24.1095										4.648	1.15	31.6086										4.648	1.15
5.15	1.152	19.0476										4.65	1.152	22.5347										4.65	1.152	24.0345										4.65	1.152	31.5336										4.65	1.152
5.152	1.154	19.0101										4.652	1.154	22.4972										4.652	1.154	23.997										4.652	1.154	31.4586										4.652	1.154
5.153	1.155	19.0101										4.653	1.155	22.4597										4.653	1.155	23.9595										4.653	1.155	31.3836										4.653	1.155
5.155	1.157	18.9726										4.655	1.157	22.4222										4.655	1.157	23.922										4.655	1.157	31.3086										4.655	1.157
5.157	1.159	18.9726										4.657	1.159	22.4222										4.657	1.159	23.8845										4.657	1.159	31.2336										4.657	1.159
5.158	1.16	18.9351										4.658	1.16	22.3847										4.658	1.16	23.8095										4.658	1.16	31.1586										4.658	1.16
5.16	1.162	18.9351										4.66	1.162	22.3472										4.66	1.162	23.772										4.66	1.162	31.0836										4.66	1.162
5.162	1.164	18.8976										4.662	1.164	22.3097										4.662	1.164	23.7345										4.662	1.164	31.0086										4.662	1.164
5.163	1.165	18.8601										4.663	1.165	22.2722										4.663	1.165	23.697										4.663	1.165	30.9336										4.663	1.165
5.165	1.167	18.8601										4.665	1.167	22.2722										4.665	1.167	23.6595										4.665	1.167	30.8586										4.665	1.167
5.167	1.169	18.8226										4.667	1.169	22.2347										4.667	1.169	23.5846										4.667	1.169	30.7837										4.667	1.169
5.168	1.17	18.8226										4.668	1.17	22.1972										4.668	1.17	23.5471										4.668	1.17	30.7462										4.668	1.17
5.17	1.172	18.7852										4.67	1.172	22.1597										4.67	1.172	23.5096										4.67	1.172	30.6712										4.67	1.172
5.172	1.174	18.7852										4.672	1.174	22.1222										4.672	1.174	23.4721										4.672	1.174	30.5962										4.672	1.174
5.173	1.175	18.7477										4.673	1.175	22.0847										4.673	1.175	23.4346										4.673	1.175	30.5212										4.673	1.175
5.175	1.177	18.7477										4.675	1.177	22.0847										4.675	1.177	23.3971										4.675	1.177	30.4462										4.675	1.177
5.177	1.179	18.7102										4.677	1.179	22.0472										4.677	1.179	23.3596										4.677	1.179	30.3712										4.677	1.179
5.178	1.18	18.7102										4.678	1.18	22.0098										4.678	1.18	23.2846										4.678	1.18	30.2962										4.678	1.18
5.18	1.182	18.6727										4.68	1.182	21.9722										4.68	1.182	23.2471										4.68	1.182	30.2587										4.68	1.182
5.182	1.184	18.6727										4.682	1.184	21.9348										4.682	1.184	23.2096										4.682	1.184	30.1837										4.682	1.184
5.183	1.185	18.6352										4.683	1.185	21.9348										4.683	1.185	23.1721										4.683	1.185	30.1087										4.683	1.185
5.185	1.187	18.6352										4.685	1.187	21.8973										4.685	1.187	23.1346										4.685	1.187	30.0338										4.685	1.187
5.187	1.189	18.5977										4.687	1.189	21.8598										4.687	1.189	23.0971										4.687	1.189	29.9962										4.687	1.189
5.188	1.19	18.5977										4.688	1.19	21.8223										4.688	1.19	23.0596										4.688	1.19	29.9213										4.688	1.19
5.19	1.192	18.5602										4.69	1.192	21.8223										4.69	1.192	22.9846										4.69	1.192	29.8463										4.69	1.192
5.192	1.194	18.5602										4.692	1.194	21.7848										4.692	1.194	22.9471										4.692	1.194	29.7713										4.692	1.194
5.193	1.195	18.5227										4.693	1.195	21.7473										4.693	1.195	22.9096										4.693	1.195	29.7338										4.693	1.195
5.195	1.197	18.5227										4.695	1.197	21.7098										4.695	1.197	22.8721										4.695	1.197	29.6588										4.695	1.197
5.197	1.199	18.4852										4.697	1.199	21.6723										4.697	1.199	22.8346										4.697	1.199	29.5838										4.697	1.199
5.198	1.2	18.4852										4.698	1.2	21.6723										4.698	1.2	22.7971										4.698	1.2	29.5463										4.698	1.2
5.2	1.202	18.4852										4.7	1.202	21.6348										4.7	1.202	22.7597										4.7	1.202	29.4713										4.7	1.202
5.202	1.204	18.4477										4.702	1.204	21.5973										4.702	1.204	22.7222										4.702	1.204	29.3963										4.702	1.204
5.203	1.205	18.4477										4.703	1.205	21.5598										4.703	1.205	22.6847										4.703	1.205	29.3588										4.703	1.205
5.205	1.207	18.4102										4.705	1.207	21.5598										4.705	1.207	22.6472										4.705	1.207	29.2838										4.705	1.207
5.207	1.209	18.4102										4.707	1.209	21.5223										4.707	1.209	22.6097										4.707	1.209	29.2089										4.707	1.209
5.208	1.21	18.3727										4.708	1.21	21.4848										4.708	1.21	22.5722										4.708	1.21	29.1714										4.708	1.21
5.21	1.212	18.3727										4.71	1.212	21.4473										4.71	1.212	22.5347										4.71	1.212	29.0964										4.71	1.212
5.212	1.214	18.3352										4.712	1.214	21.4473										4.712	1.214	22.4972										4.712	1.214	29.0589										4.712	1.214
5.213	1.215	18.3352										4.713	1.215	21.4098										4.713	1.215	22.4222										4.713	1.215	28.9839										4.713	1.215
5.215	1.217	18.2977										4.715	1.217	21.3723										4.715	1.217	22.3847										4.715	1.217	28.9089										4.715	1.217
5.217	1.219	18.2977										4.717	1.219	21.3348										4.717	1.219	22.3472										4.717	1.219	28.8714										4.717	1.219
5.218	1.22	18.2977										4.718	1.22	21.3348										4.718	1.22	22.3097										4.718	1.22	28.7964										4.718	1.22
5.22	1.222	18.2602										4.72	1.222	21.2973										4.72	1.222	22.2722										4.72	1.222	28.7589										4.72	1.222
5.222	1.224	18.2602										4.722	1.224	21.2598										4.722	1.224	22.2347										4.722	1.224	28.6839										4.722	1.224
5.223	1.225	18.2227										4.723	1.225	21.2598										4.723	1.225	22.1972										4.723	1.225	28.6464										4.723	1.225
5.225	1.227	18.2227										4.725	1.227	21.2223										4.725	1.227	22.1597										4.725	1.227	28.5714										4.725	1.227
5.227	1.229	18.1852										4.727	1.229	21.1849										4.727	1.229	22.1222										4.727	1.229	28.5339										4.727	1.229
5.228	1.23	18.1852										4.728	1.23	21.1849										4.728	1.23	22.0847										4.728	1.23	28.4589										4.728	1.23
5.23	1.232	18.1852										4.73	1.232	21.1474										4.73	1.232	22.0472										4.73	1.232	28.4215										4.73	1.232
5.232	1.234	18.1477										4.732	1.234	21.1099										4.732	1.234	22.0098										4.732	1.234	28.3465										4.732	1.234
5.233	1.235	18.1477										4.733	1.235	21.0724										4.733	1.235	21.9722										4.733	1.235	28.309										4.733	1.235
5.235	1.237	18.1102										4.735	1.237	21.0724										4.735	1.237	21.9348										4.735	1.237	28.234										4.735	1.237
5.237	1.239	18.1102										4.737	1.239	21.0349										4.737	1.239	21.8973										4.737	1.239	28.1965										4.737	1.239
5.238	1.24	18.1102										4.738	1.24	20.9974										4.738	1.24	21.8598										4.738	1.24	28.1215										4.738	1.24
5.24	1.242	18.0727										4.74	1.242	20.9974										4.74	1.242	21.8223										4.74	1.242	28.084										4.74	1.242
5.242	1.244	18.0727										4.742	1.244	20.9599										4.742	1.244	21.7848										4.742	1.244	28.009										4.742	1.244
5.243	1.245	18.0353										4.743	1.245	20.9224										4.743	1.245	21.7473										4.743	1.245	27.9715										4.743	1.245
5.245	1.247	18.0353										4.745	1.247	20.8849										4.745	1.247	21.7098										4.745	1.247	27.8965										4.745	1.247
5.247	1.249	18.0353										4.747	1.249	20.8849										4.747	1.249	21.6723										4.747	1.249	27.859										4.747	1.249
5.248	1.25	17.9977										4.748	1.25	20.8474										4.748	1.25	21.6348										4.748	1.25	27.784										4.748	1.25
5.25	1.252	17.9977										4.75	1.252	20.8099										4.75	1.252	21.5973										4.75	1.252	27.7465										4.75	1.252
5.252	1.254	17.9977										4.752	1.254	20.8099										4.752	1.254	21.5598										4.752	1.254	27.709										4.752	1.254
5.253	1.255	17.9602										4.753	1.255	20.7724										4.753	1.255	21.5598										4.753	1.255	27.634										4.753	1.255
5.255	1.257	17.9602										4.755	1.257	20.7349										4.755	1.257	21.5223										4.755	1.257	27.5966										4.755	1.257
5.257	1.259	17.9228										4.757	1.259	20.6974										4.757	1.259	21.4848										4.757	1.259	27.5216										4.757	1.259
5.258	1.26	17.9228										4.758	1.26	20.6974										4.758	1.26	21.4473										4.758	1.26	27.4841										4.758	1.26
5.26	1.262	17.9228										4.76	1.262	20.6599										4.76	1.262	21.4098										4.76	1.262	27.4466										4.76	1.262
5.262	1.264	17.8853										4.762	1.264	20.6224										4.762	1.264	21.3723										4.762	1.264	27.3716										4.762	1.264
5.263	1.265	17.8853										4.763	1.265	20.6224										4.763	1.265	21.3348										4.763	1.265	27.3341										4.763	1.265
5.265	1.267	17.8853										4.765	1.267	20.5849										4.765	1.267	21.2973										4.765	1.267	27.2966										4.765	1.267
5.267	1.269	17.8478										4.767	1.269	20.5474										4.767	1.269	21.2598										4.767	1.269	27.2216										4.767	1.269
5.268	1.27	17.8478										4.768	1.27	20.5474										4.768	1.27	21.2223										4.768	1.27	27.1841										4.768	1.27
5.27	1.272	17.8478										4.77	1.272	20.5099										4.77	1.272	21.1849										4.77	1.272	27.1466										4.77	1.272
5.272	1.274	17.8103										4.772	1.274	20.4724										4.772	1.274	21.1474										4.772	1.274	27.0716										4.772	1.274
5.273	1.275	17.8103										4.773	1.275	20.4724										4.773	1.275	21.1474										4.773	1.275	27.0341										4.773	1.275
5.275	1.277	17.7728										4.775	1.277	20.435										4.775	1.277	21.1099										4.775	1.277	26.9966										4.775	1.277
5.277	1.279	17.7728										4.777	1.279	20.3974										4.777	1.279	21.0724										4.777	1.279	26.9216										4.777	1.279
5.278	1.28	17.7728										4.778	1.28	20.3974										4.778	1.28	21.0349										4.778	1.28	26.8841										4.778	1.28
5.28	1.282	17.7353										4.78	1.282	20.36										4.78	1.282	20.9974										4.78	1.282	26.8466										4.78	1.282
5.282	1.284	17.7353										4.782	1.284	20.3225										4.782	1.284	20.9599										4.782	1.284	26.7717										4.782	1.284
5.283	1.285	17.7353										4.783	1.285	20.3225										4.783	1.285	20.9224										4.783	1.285	26.7342										4.783	1.285
5.285	1.287	17.7353										4.785	1.287	20.285										4.785	1.287	20.8849										4.785	1.287	26.6967										4.785	1.287
5.287	1.289	17.6978										4.787	1.289	20.285										4.787	1.289	20.8849										4.787	1.289	26.6592										4.787	1.289
5.288	1.29	17.6978										4.788	1.29	20.2475										4.788	1.29	20.8474										4.788	1.29	26.5842										4.788	1.29
5.29	1.292	17.6978										4.79	1.292	20.21										4.79	1.292	20.8099										4.79	1.292	26.5467										4.79	1.292
5.292	1.294	17.6603										4.792	1.294	20.21										4.792	1.294	20.7724										4.792	1.294	26.5092										4.792	1.294
5.293	1.295	17.6603										4.793	1.295	20.1725										4.793	1.295	20.7349										4.793	1.295	26.4717										4.793	1.295
5.295	1.297	17.6603										4.795	1.297	20.135										4.795	1.297	20.6974										4.795	1.297	26.3967										4.795	1.297
5.297	1.299	17.6228										4.797	1.299	20.135										4.797	1.299	20.6599										4.797	1.299	26.3592										4.797	1.299
5.298	1.3	17.6228										4.798	1.3	20.0975										4.798	1.3	20.6599										4.798	1.3	26.3217										4.798	1.3
5.3	1.302	17.6228										4.8	1.302	20.0975										4.8	1.302	20.6224										4.8	1.302	26.2842										4.8	1.302
5.302	1.304	17.6228										4.802	1.304	20.06										4.802	1.304	20.5849										4.802	1.304	26.2092										4.802	1.304
5.303	1.305	17.5853										4.803	1.305	20.0225										4.803	1.305	20.5474										4.803	1.305	26.1717										4.803	1.305
5.305	1.307	17.5853										4.805	1.307	20.0225										4.805	1.307	20.5099										4.805	1.307	26.1342										4.805	1.307
5.307	1.309	17.5853										4.807	1.309	19.985										4.807	1.309	20.4724										4.807	1.309	26.0967										4.807	1.309
5.308	1.31	17.5478										4.808	1.31	19.9475										4.808	1.31	20.435										4.808	1.31	26.0592										4.808	1.31
5.31	1.312	17.5478										4.81	1.312	19.9475										4.81	1.312	20.3974										4.81	1.312	25.9842										4.81	1.312
5.312	1.314	17.5478										4.812	1.314	19.91										4.812	1.314	20.3974										4.812	1.314	25.9468										4.812	1.314
5.313	1.315	17.5478										4.813	1.315	19.8725										4.813	1.315	20.36										4.813	1.315	25.9093										4.813	1.315
5.315	1.317	17.5103										4.815	1.317	19.8725										4.815	1.317	20.3225										4.815	1.317	25.8718										4.815	1.317
5.317	1.319	17.5103										4.817	1.319	19.835										4.817	1.319	20.285										4.817	1.319	25.8343										4.817	1.319
5.318	1.32	17.5103										4.818	1.32	19.7975										4.818	1.32	20.2475										4.818	1.32	25.7593										4.818	1.32
5.32	1.322	17.4728										4.82	1.322	19.7975										4.82	1.322	20.21										4.82	1.322	25.7218										4.82	1.322
5.322	1.324	17.4728										4.822	1.324	19.76										4.822	1.324	20.21										4.822	1.324	25.6843										4.822	1.324
5.323	1.325	17.4728										4.823	1.325	19.76										4.823	1.325	20.1725										4.823	1.325	25.6468										4.823	1.325
5.325	1.327	17.4728										4.825	1.327	19.7225										4.825	1.327	20.135										4.825	1.327	25.6093										4.825	1.327
5.327	1.329	17.4353										4.827	1.329	19.685										4.827	1.329	20.0975										4.827	1.329	25.5718										4.827	1.329
5.328	1.33	17.4353										4.828	1.33	19.685										4.828	1.33	20.06										4.828	1.33	25.4968										4.828	1.33
5.33	1.332	17.4353										4.83	1.332	19.6475										4.83	1.332	20.06										4.83	1.332	25.4593										4.83	1.332
5.332	1.334	17.4353										4.832	1.334	19.6101										4.832	1.334	20.0225										4.832	1.334	25.4218										4.832	1.334
5.333	1.335	17.3978										4.833	1.335	19.6101										4.833	1.335	19.985										4.833	1.335	25.3843										4.833	1.335
5.335	1.337	17.3978										4.835	1.337	19.5725										4.835	1.337	19.9475										4.835	1.337	25.3468										4.835	1.337
5.337	1.339	17.3978										4.837	1.339	19.5725										4.837	1.339	19.91										4.837	1.339	25.3093										4.837	1.339
5.338	1.34	17.3978										4.838	1.34	19.5351										4.838	1.34	19.91										4.838	1.34	25.2718										4.838	1.34
5.34	1.342	17.3603										4.84	1.342	19.4976										4.84	1.342	19.8725										4.84	1.342	25.2343										4.84	1.342
5.342	1.344	17.3603										4.842	1.344	19.4976										4.842	1.344	19.835										4.842	1.344	25.1969										4.842	1.344
5.343	1.345	17.3603										4.843	1.345	19.4601										4.843	1.345	19.7975										4.843	1.345	25.1219										4.843	1.345
5.345	1.347	17.3603										4.845	1.347	19.4601										4.845	1.347	19.7975										4.845	1.347	25.0844										4.845	1.347
5.347	1.349	17.3228										4.847	1.349	19.4226										4.847	1.349	19.76										4.847	1.349	25.0469										4.847	1.349
5.348	1.35	17.3228										4.848	1.35	19.4226										4.848	1.35	19.7225										4.848	1.35	25.0094										4.848	1.35
5.35	1.352	17.3228										4.85	1.352	19.3851										4.85	1.352	19.685										4.85	1.352	24.9719										4.85	1.352
5.352	1.354	17.3228										4.852	1.354	19.3851										4.852	1.354	19.685										4.852	1.354	24.9344										4.852	1.354
5.353	1.355	17.3228										4.853	1.355	19.3476										4.853	1.355	19.6475										4.853	1.355	24.8969										4.853	1.355
5.355	1.357	17.2853										4.855	1.357	19.3101										4.855	1.357	19.6101										4.855	1.357	24.8594										4.855	1.357
5.357	1.359	17.2853										4.857	1.359	19.3101										4.857	1.359	19.5725										4.857	1.359	24.8219										4.857	1.359
5.358	1.36	17.2853										4.858	1.36	19.2726										4.858	1.36	19.5725										4.858	1.36	24.7844										4.858	1.36
5.36	1.362	17.2853										4.86	1.362	19.2726										4.86	1.362	19.5351										4.86	1.362	24.7469										4.86	1.362
5.362	1.364	17.2853										4.862	1.364	19.2351										4.862	1.364	19.4976										4.862	1.364	24.7094										4.862	1.364
5.363	1.365	17.2478										4.863	1.365	19.2351										4.863	1.365	19.4601										4.863	1.365	24.6719										4.863	1.365
5.365	1.367	17.2478										4.865	1.367	19.1976										4.865	1.367	19.4601										4.865	1.367	24.6344										4.865	1.367
5.367	1.369	17.2478										4.867	1.369	19.1976										4.867	1.369	19.4226										4.867	1.369	24.5969										4.867	1.369
5.368	1.37	17.2478										4.868	1.37	19.1601										4.868	1.37	19.3851										4.868	1.37	24.5594										4.868	1.37
5.37	1.372	17.2103										4.87	1.372	19.1226										4.87	1.372	19.3476										4.87	1.372	24.5219										4.87	1.372
5.372	1.374	17.2103										4.872	1.374	19.1226										4.872	1.374	19.3476										4.872	1.374	24.4844										4.872	1.374
5.373	1.375	17.2103										4.873	1.375	19.0851										4.873	1.375	19.3101										4.873	1.375	24.4469										4.873	1.375
5.375	1.377	17.2103										4.875	1.377	19.0851										4.875	1.377	19.2726										4.875	1.377	24.4094										4.875	1.377
5.377	1.379	17.2103										4.877	1.379	19.0476										4.877	1.379	19.2726										4.877	1.379	24.3719										4.877	1.379
5.378	1.38	17.2103										4.878	1.38	19.0476										4.878	1.38	19.2351										4.878	1.38	24.3345										4.878	1.38
5.38	1.382	17.1729										4.88	1.382	19.0101										4.88	1.382	19.1976										4.88	1.382	24.297										4.88	1.382
5.382	1.384	17.1729										4.882	1.384	18.9726										4.882	1.384	19.1976										4.882	1.384	24.2595										4.882	1.384
5.383	1.385	17.1729										4.883	1.385	18.9726										4.883	1.385	19.1601										4.883	1.385	24.222										4.883	1.385
5.385	1.387	17.1729										4.885	1.387	18.9351										4.885	1.387	19.1226										4.885	1.387	24.1845										4.885	1.387
5.387	1.389	17.1729										4.887	1.389	18.9351										4.887	1.389	19.0851										4.887	1.389	24.147										4.887	1.389
5.388	1.39	17.1729										4.888	1.39	18.8976										4.888	1.39	19.0851										4.888	1.39	24.1095										4.888	1.39
5.39	1.392	17.1729										4.89	1.392	18.8976										4.89	1.392	19.0476										4.89	1.392	24.072										4.89	1.392
5.392	1.394	17.1354										4.892	1.394	18.8601										4.892	1.394	19.0101										4.892	1.394	24.0345										4.892	1.394
5.393	1.395	17.1354										4.893	1.395	18.8601										4.893	1.395	19.0101										4.893	1.395	23.997										4.893	1.395
5.395	1.397	17.1354										4.895	1.397	18.8226										4.895	1.397	18.9726										4.895	1.397	23.9595										4.895	1.397
5.397	1.399	17.1354										4.897	1.399	18.8226										4.897	1.399	18.9351										4.897	1.399	23.922										4.897	1.399
5.398	1.4	17.1354										4.898	1.4	18.7852										4.898	1.4	18.9351										4.898	1.4	23.8845										4.898	1.4
5.4	1.402	17.1354										4.9	1.402	18.7477										4.9	1.402	18.8976										4.9	1.402	23.847										4.9	1.402
5.402	1.404	17.1354										4.902	1.404	18.7477										4.902	1.404	18.8601										4.902	1.404	23.8095										4.902	1.404
5.403	1.405	17.1354										4.903	1.405	18.7102										4.903	1.405	18.8601										4.903	1.405	23.772										4.903	1.405
5.405	1.407	17.0979										4.905	1.407	18.7102										4.905	1.407	18.8226										4.905	1.407	23.7345										4.905	1.407
5.407	1.409	17.0979										4.907	1.409	18.6727										4.907	1.409	18.7852										4.907	1.409	23.697										4.907	1.409
5.408	1.41	17.0979										4.908	1.41	18.6727										4.908	1.41	18.7852										4.908	1.41	23.697										4.908	1.41
5.41	1.412	17.0979										4.91	1.412	18.6352										4.91	1.412	18.7477										4.91	1.412	23.6595										4.91	1.412
5.412	1.414	17.0979										4.912	1.414	18.6352										4.912	1.414	18.7102										4.912	1.414	23.6221										4.912	1.414
5.413	1.415	17.0979										4.913	1.415	18.5977										4.913	1.415	18.7102										4.913	1.415	23.5846										4.913	1.415
5.415	1.417	17.0979										4.915	1.417	18.5977										4.915	1.417	18.6727										4.915	1.417	23.5471										4.915	1.417
5.417	1.419	17.0979										4.917	1.419	18.5602										4.917	1.419	18.6352										4.917	1.419	23.5096										4.917	1.419
5.418	1.42	17.0979										4.918	1.42	18.5602										4.918	1.42	18.6352										4.918	1.42	23.4721										4.918	1.42
5.42	1.422	17.0604										4.92	1.422	18.5227										4.92	1.422	18.5977										4.92	1.422	23.4346										4.92	1.422
5.422	1.424	17.0604										4.922	1.424	18.5227										4.922	1.424	18.5602										4.922	1.424	23.3971										4.922	1.424
5.423	1.425	17.0604										4.923	1.425	18.4852										4.923	1.425	18.5602										4.923	1.425	23.3596										4.923	1.425
5.425	1.427	17.0604										4.925	1.427	18.4852										4.925	1.427	18.5227										4.925	1.427	23.3596										4.925	1.427
5.427	1.429	17.0604										4.927	1.429	18.4477										4.927	1.429	18.5227										4.927	1.429	23.3221										4.927	1.429
5.428	1.43	17.0604										4.928	1.43	18.4477										4.928	1.43	18.4852										4.928	1.43	23.2846										4.928	1.43
5.43	1.432	17.0604										4.93	1.432	18.4477										4.93	1.432	18.4477										4.93	1.432	23.2471										4.93	1.432
5.432	1.434	17.0604										4.932	1.434	18.4102										4.932	1.434	18.4477										4.932	1.434	23.2096										4.932	1.434
5.433	1.435	17.0604										4.933	1.435	18.4102										4.933	1.435	18.4102										4.933	1.435	23.1721										4.933	1.435
5.435	1.437	17.0604										4.935	1.437	18.3727										4.935	1.437	18.4102										4.935	1.437	23.1346										4.935	1.437
5.437	1.439	17.0604										4.937	1.439	18.3727										4.937	1.439	18.3727										4.937	1.439	23.0971										4.937	1.439
5.438	1.44	17.0604										4.938	1.44	18.3352										4.938	1.44	18.3352										4.938	1.44	23.0971										4.938	1.44
5.44	1.442	17.0604										4.94	1.442	18.3352										4.94	1.442	18.3352										4.94	1.442	23.0596										4.94	1.442
5.442	1.444	17.0604										4.942	1.444	18.2977										4.942	1.444	18.2977										4.942	1.444	23.0221										4.942	1.444
5.443	1.445	17.0604										4.943	1.445	18.2977										4.943	1.445	18.2602										4.943	1.445	22.9846										4.943	1.445
5.445	1.447	17.0604										4.945	1.447	18.2602										4.945	1.447	18.2602										4.945	1.447	22.9471										4.945	1.447
5.447	1.449	17.0604										4.947	1.449	18.2602										4.947	1.449	18.2227										4.947	1.449	22.9096										4.947	1.449
5.448	1.45	17.0604										4.948	1.45	18.2602										4.948	1.45	18.2227										4.948	1.45	22.9096										4.948	1.45
5.45	1.452	17.0604										4.95	1.452	18.2227										4.95	1.452	18.1852										4.95	1.452	22.8721										4.95	1.452
5.452	1.454	17.0229										4.952	1.454	18.2227										4.952	1.454	18.1852										4.952	1.454	22.8346										4.952	1.454
5.453	1.455	17.0229										4.953	1.455	18.1852										4.953	1.455	18.1477										4.953	1.455	22.7971										4.953	1.455
5.455	1.457	17.0229										4.955	1.457	18.1852										4.955	1.457	18.1102										4.955	1.457	22.7597										4.955	1.457
5.457	1.459	17.0229										4.957	1.459	18.1477										4.957	1.459	18.1102										4.957	1.459	22.7597										4.957	1.459
5.458	1.46	17.0229										4.958	1.46	18.1477										4.958	1.46	18.0727										4.958	1.46	22.7222										4.958	1.46
5.46	1.462	17.0229										4.96	1.462	18.1102										4.96	1.462	18.0727										4.96	1.462	22.6847										4.96	1.462
5.462	1.464	17.0229										4.962	1.464	18.1102										4.962	1.464	18.0353										4.962	1.464	22.6472										4.962	1.464
5.463	1.465	17.0604										4.963	1.465	18.1102										4.963	1.465	17.9977										4.963	1.465	22.6097										4.963	1.465
5.465	1.467	17.0604										4.965	1.467	18.0727										4.965	1.467	17.9977										4.965	1.467	22.5722										4.965	1.467
5.467	1.469	17.0604										4.967	1.469	18.0727										4.967	1.469	17.9602										4.967	1.469	22.5722										4.967	1.469
5.468	1.47	17.0604										4.968	1.47	18.0353										4.968	1.47	17.9602										4.968	1.47	22.5347										4.968	1.47
5.47	1.472	17.0604										4.97	1.472	18.0353										4.97	1.472	17.9228										4.97	1.472	22.4972										4.97	1.472
5.472	1.474	17.0604										4.972	1.474	17.9977										4.972	1.474	17.9228										4.972	1.474	22.4597										4.972	1.474
5.473	1.475	17.0604										4.973	1.475	17.9977										4.973	1.475	17.8853										4.973	1.475	22.4222										4.973	1.475
5.475	1.477	17.0604										4.975	1.477	17.9602										4.975	1.477	17.8478										4.975	1.477	22.4222										4.975	1.477
5.477	1.479	17.0604										4.977	1.479	17.9602										4.977	1.479	17.8478										4.977	1.479	22.3847										4.977	1.479
5.478	1.48	17.0604										4.978	1.48	17.9602										4.978	1.48	17.8103										4.978	1.48	22.3472										4.978	1.48
5.48	1.482	17.0604										4.98	1.482	17.9228										4.98	1.482	17.8103										4.98	1.482	22.3097										4.98	1.482
5.482	1.484	17.0604										4.982	1.484	17.9228										4.982	1.484	17.7728										4.982	1.484	22.3097										4.982	1.484
5.483	1.485	17.0604										4.983	1.485	17.8853										4.983	1.485	17.7728										4.983	1.485	22.2722										4.983	1.485
5.485	1.487	17.0604										4.985	1.487	17.8853										4.985	1.487	17.7353										4.985	1.487	22.2347										4.985	1.487
5.487	1.489	17.0604										4.987	1.489	17.8478										4.987	1.489	17.6978										4.987	1.489	22.1972										4.987	1.489
5.488	1.49	17.0604										4.988	1.49	17.8478										4.988	1.49	17.6978										4.988	1.49	22.1597										4.988	1.49
5.49	1.492	17.0979										4.99	1.492	17.8478										4.99	1.492	17.6603										4.99	1.492	22.1597										4.99	1.492
5.492	1.494	17.0979										4.992	1.494	17.8103										4.992	1.494	17.6603										4.992	1.494	22.1222										4.992	1.494
5.493	1.495	17.0979										4.993	1.495	17.8103										4.993	1.495	17.6228										4.993	1.495	22.0847										4.993	1.495
5.495	1.497	17.0979										4.995	1.497	17.7728										4.995	1.497	17.6228										4.995	1.497	22.0472										4.995	1.497
5.497	1.499	17.0979										4.997	1.499	17.7728										4.997	1.499	17.5853										4.997	1.499	22.0472										4.997	1.499
5.498	1.5	17.0979										4.998	1.5	17.7728										4.998	1.5	17.5853										4.998	1.5	22.0098										4.998	1.5
5.5	1.502	17.0979										5	1.502	17.7728										5	1.502	17.5478										5	1.502	22.0098										5	1.502
5.502	1.504	17.0979										5.002	1.504	17.7728										5.002	1.504	17.5478										5.002	1.504	22.0098										5.002	1.504
5.503	1.505	17.0979										5.003	1.505	17.7728										5.003	1.505	17.5478										5.003	1.505	22.0098										5.003	1.505
5.505	1.507	17.0979										5.005	1.507	17.7728										5.005	1.507	17.5478										5.005	1.507	22.0098										5.005	1.507
5.507	1.509	17.0979										5.007	1.509	17.7728										5.007	1.509	17.5478										5.007	1.509	22.0098										5.007	1.509
5.508	1.51	17.0979										5.008	1.51	17.7728										5.008	1.51	17.5478										5.008	1.51	22.0098										5.008	1.51
5.51	1.512	17.0979										5.01	1.512	17.7728										5.01	1.512	17.5478										5.01	1.512	22.0098										5.01	1.512
5.512	1.514	17.0979										5.012	1.514	17.7728										5.012	1.514	17.5478										5.012	1.514	22.0098										5.012	1.514
5.513	1.515	17.0979										5.013	1.515	17.5853										5.013	1.515	17.3603										5.013	1.515	21.7098										5.013	1.515
5.515	1.517	17.1354										5.015	1.517	17.5853										5.015	1.517	17.3603										5.015	1.517	21.7098										5.015	1.517
5.517	1.519	17.1729										5.017	1.519	17.5853										5.017	1.519	17.3603										5.017	1.519	21.7098										5.017	1.519
5.518	1.52	17.1729										5.018	1.52	17.5853										5.018	1.52	17.3228										5.018	1.52	21.6723										5.018	1.52
5.52	1.522	17.1729										5.02	1.522	17.5853										5.02	1.522	17.3228										5.02	1.522	21.6723										5.02	1.522
5.522	1.524	17.2103										5.022	1.524	17.5478										5.022	1.524	17.3228										5.022	1.524	21.6348										5.022	1.524
5.523	1.525	17.2103										5.023	1.525	17.5478										5.023	1.525	17.2853										5.023	1.525	21.5973										5.023	1.525
5.525	1.527	17.2103										5.025	1.527	17.5103										5.025	1.527	17.2853										5.025	1.527	21.5973										5.025	1.527
5.527	1.529	17.2103										5.027	1.529	17.5103										5.027	1.529	17.2478										5.027	1.529	21.5598										5.027	1.529
5.528	1.53	17.2478										5.028	1.53	17.5103										5.028	1.53	17.2103										5.028	1.53	21.5223										5.028	1.53
5.53	1.532	17.2478										5.03	1.532	17.4728										5.03	1.532	17.2103										5.03	1.532	21.5223										5.03	1.532
5.532	1.534	17.2478										5.032	1.534	17.4728										5.032	1.534	17.2103										5.032	1.534	21.4848										5.032	1.534
5.533	1.535	17.2478										5.033	1.535	17.4728										5.033	1.535	17.1729										5.033	1.535	21.4473										5.033	1.535
5.535	1.537	17.2853										5.035	1.537	17.4353										5.035	1.537	17.1729										5.035	1.537	21.4473										5.035	1.537
5.537	1.539	17.2853										5.037	1.539	17.4353										5.037	1.539	17.1354										5.037	1.539	21.4098										5.037	1.539
5.538	1.54	17.2853										5.038	1.54	17.4353										5.038	1.54	17.1354										5.038	1.54	21.3723										5.038	1.54
5.54	1.542	17.3228										5.04	1.542	17.3978										5.04	1.542	17.0979										5.04	1.542	21.3348										5.04	1.542
5.542	1.544	17.3228										5.042	1.544	17.3978										5.042	1.544	17.0979										5.042	1.544	21.3348										5.042	1.544
5.543	1.545	17.3228										5.043	1.545	17.3603										5.043	1.545	17.0604										5.043	1.545	21.2973										5.043	1.545
5.545	1.547	17.3228										5.045	1.547	17.3603										5.045	1.547	17.0604										5.045	1.547	21.2598										5.045	1.547
5.547	1.549	17.3603										5.047	1.549	17.3603										5.047	1.549	17.0229										5.047	1.549	21.2598										5.047	1.549
5.548	1.55	17.3603										5.048	1.55	17.3228										5.048	1.55	17.0229										5.048	1.55	21.2223										5.048	1.55
5.55	1.552	17.3603										5.05	1.552	17.3228										5.05	1.552	16.9854										5.05	1.552	21.2223										5.05	1.552
5.552	1.554	17.3978										5.052	1.554	17.3228										5.052	1.554	16.9854										5.052	1.554	21.1849										5.052	1.554
5.553	1.555	17.3978										5.053	1.555	17.2853										5.053	1.555	16.9479										5.053	1.555	21.1474										5.053	1.555
5.555	1.557	17.3978										5.055	1.557	17.2853										5.055	1.557	16.9479										5.055	1.557	21.1474										5.055	1.557
5.557	1.559	17.4353										5.057	1.559	17.2853										5.057	1.559	16.9104										5.057	1.559	21.1099										5.057	1.559
5.558	1.56	17.4353										5.058	1.56	17.2478										5.058	1.56	16.9104										5.058	1.56	21.0724										5.058	1.56
5.56	1.562	17.4353										5.06	1.562	17.2478										5.06	1.562	16.8729										5.06	1.562	21.0724										5.06	1.562
5.562	1.564	17.4728										5.062	1.564	17.2478										5.062	1.564	16.8729										5.062	1.564	21.0349										5.062	1.564
5.563	1.565	17.4728										5.063	1.565	17.2103										5.063	1.565	16.8729										5.063	1.565	20.9974										5.063	1.565
5.565	1.567	17.4728										5.065	1.567	17.2103										5.065	1.567	16.8354										5.065	1.567	20.9974										5.065	1.567
5.567	1.569	17.5103										5.067	1.569	17.2103										5.067	1.569	16.8354										5.067	1.569	20.9599										5.067	1.569
5.568	1.57	17.5103										5.068	1.57	17.1729										5.068	1.57	16.7979										5.068	1.57	20.9599										5.068	1.57
5.57	1.572	17.5103										5.07	1.572	17.1729										5.07	1.572	16.7979										5.07	1.572	20.9224										5.07	1.572
5.572	1.574	17.5478										5.072	1.574	17.1729										5.072	1.574	16.7604										5.072	1.574	20.8849										5.072	1.574
5.573	1.575	17.5478										5.073	1.575	17.1354										5.073	1.575	16.7604										5.073	1.575	20.8849										5.073	1.575
5.575	1.577	17.5853										5.075	1.577	17.1354										5.075	1.577	16.7604										5.075	1.577	20.8474										5.075	1.577
5.577	1.579	17.5853										5.077	1.579	17.1354										5.077	1.579	16.7229										5.077	1.579	20.8474										5.077	1.579
5.578	1.58	17.5853										5.078	1.58	17.1354										5.078	1.58	16.7229										5.078	1.58	20.8099										5.078	1.58
5.58	1.582	17.6228										5.08	1.582	17.0979										5.08	1.582	16.6854										5.08	1.582	20.7724										5.08	1.582
5.582	1.584	17.6228										5.082	1.584	17.0979										5.082	1.584	16.6854										5.082	1.584	20.7724										5.082	1.584
5.583	1.585	17.6228										5.083	1.585	17.0979										5.083	1.585	16.6479										5.083	1.585	20.7349										5.083	1.585
5.585	1.587	17.6603										5.085	1.587	17.0604										5.085	1.587	16.6479										5.085	1.587	20.7349										5.085	1.587
5.587	1.589	17.6603										5.087	1.589	17.0604										5.087	1.589	16.6479										5.087	1.589	20.6974										5.087	1.589
5.588	1.59	17.6978										5.088	1.59	17.0604										5.088	1.59	16.6104										5.088	1.59	20.6599										5.088	1.59
5.59	1.592	17.6978										5.09	1.592	17.0229										5.09	1.592	16.6104										5.09	1.592	20.6599										5.09	1.592
5.592	1.594	17.6978										5.092	1.594	17.0229										5.092	1.594	16.5729										5.092	1.594	20.6224										5.092	1.594
5.593	1.595	17.7353										5.093	1.595	17.0229										5.093	1.595	16.5729										5.093	1.595	20.6224										5.093	1.595
5.595	1.597	17.7353										5.095	1.597	17.0229										5.095	1.597	16.5354										5.095	1.597	20.5849										5.095	1.597
5.597	1.599	17.7728										5.097	1.599	16.9854										5.097	1.599	16.5354										5.097	1.599	20.5849										5.097	1.599
5.598	1.6	17.7728										5.098	1.6	16.9854										5.098	1.6	16.5354										5.098	1.6	20.5474										5.098	1.6
5.6	1.602	17.7728										5.1	1.602	16.9854										5.1	1.602	16.4979										5.1	1.602	20.5099										5.1	1.602
5.602	1.604	17.8103										5.102	1.604	16.9479										5.102	1.604	16.4979										5.102	1.604	20.5099										5.102	1.604
5.603	1.605	17.8103										5.103	1.605	16.9479										5.103	1.605	16.4604										5.103	1.605	20.4724										5.103	1.605
5.605	1.607	17.8478										5.105	1.607	16.9479										5.105	1.607	16.4604										5.105	1.607	20.4724										5.105	1.607
5.607	1.609	17.8478										5.107	1.609	16.9479										5.107	1.609	16.4604										5.107	1.609	20.435										5.107	1.609
5.608	1.61	17.8478										5.108	1.61	16.9104										5.108	1.61	16.423										5.108	1.61	20.435										5.108	1.61
5.61	1.612	17.8853										5.11	1.612	16.9104										5.11	1.612	16.423										5.11	1.612	20.3974										5.11	1.612
5.612	1.614	17.8853										5.112	1.614	16.9104										5.112	1.614	16.3854										5.112	1.614	20.36										5.112	1.614
5.613	1.615	17.8853										5.113	1.615	16.9104										5.113	1.615	16.3854										5.113	1.615	20.36										5.113	1.615
5.615	1.617	17.9228										5.115	1.617	16.8729										5.115	1.617	16.3854										5.115	1.617	20.3225										5.115	1.617
5.617	1.619	17.9228										5.117	1.619	16.8729										5.117	1.619	16.348										5.117	1.619	20.3225										5.117	1.619
5.618	1.62	17.9602										5.118	1.62	16.8729										5.118	1.62	16.348										5.118	1.62	20.285										5.118	1.62
5.62	1.622	17.9602										5.12	1.622	16.8354										5.12	1.622	16.348										5.12	1.622	20.285										5.12	1.622
5.622	1.624	17.9602										5.122	1.624	16.8354										5.122	1.624	16.3105										5.122	1.624	20.2475										5.122	1.624
5.623	1.625	17.9977										5.123	1.625	16.8354										5.123	1.625	16.3105										5.123	1.625	20.2475										5.123	1.625
5.625	1.627	17.9977										5.125	1.627	16.8354										5.125	1.627	16.273										5.125	1.627	20.21										5.125	1.627
5.627	1.629	17.9977										5.127	1.629	16.7979										5.127	1.629	16.273										5.127	1.629	20.21										5.127	1.629
5.628	1.63	18.0353										5.128	1.63	16.7979										5.128	1.63	16.273										5.128	1.63	20.1725										5.128	1.63
5.63	1.632	18.0353										5.13	1.632	16.7979										5.13	1.632	16.2355										5.13	1.632	20.135										5.13	1.632
5.632	1.634	18.0727										5.132	1.634	16.7979										5.132	1.634	16.2355										5.132	1.634	20.135										5.132	1.634
5.633	1.635	18.0727										5.133	1.635	16.7979										5.133	1.635	16.2355										5.133	1.635	20.0975										5.133	1.635
5.635	1.637	18.0727										5.135	1.637	16.7604										5.135	1.637	16.198										5.135	1.637	20.0975										5.135	1.637
5.637	1.639	18.1102										5.137	1.639	16.7604										5.137	1.639	16.198										5.137	1.639	20.06										5.137	1.639
5.638	1.64	18.1102										5.138	1.64	16.7604										5.138	1.64	16.198										5.138	1.64	20.06										5.138	1.64
5.64	1.642	18.1102										5.14	1.642	16.7604										5.14	1.642	16.1605										5.14	1.642	20.0225										5.14	1.642
5.642	1.644	18.1477										5.142	1.644	16.7229										5.142	1.644	16.1605										5.142	1.644	20.0225										5.142	1.644
5.643	1.645	18.1477										5.143	1.645	16.7229										5.143	1.645	16.123										5.143	1.645	19.985										5.143	1.645
5.645	1.647	18.1477										5.145	1.647	16.7229										5.145	1.647	16.123										5.145	1.647	19.985										5.145	1.647
5.647	1.649	18.1852										5.147	1.649	16.7229										5.147	1.649	16.123										5.147	1.649	19.9475										5.147	1.649
5.648	1.65	18.1852										5.148	1.65	16.7229										5.148	1.65	16.0855										5.148	1.65	19.9475										5.148	1.65
5.65	1.652	18.1852										5.15	1.652	16.6854										5.15	1.652	16.0855										5.15	1.652	19.91										5.15	1.652
5.652	1.654	18.2227										5.152	1.654	16.6854										5.152	1.654	16.0855										5.152	1.654	19.91										5.152	1.654
5.653	1.655	18.2227										5.153	1.655	16.6854										5.153	1.655	16.048										5.153	1.655	19.8725										5.153	1.655
5.655	1.657	18.2227										5.155	1.657	16.6854										5.155	1.657	16.048										5.155	1.657	19.8725										5.155	1.657
5.657	1.659	18.2602										5.157	1.659	16.6479										5.157	1.659	16.048										5.157	1.659	19.835										5.157	1.659
5.658	1.66	18.2602										5.158	1.66	16.6479										5.158	1.66	16.0105										5.158	1.66	19.835										5.158	1.66
5.66	1.662	18.2602										5.16	1.662	16.6479										5.16	1.662	16.0105										5.16	1.662	19.7975										5.16	1.662
5.662	1.664	18.2977										5.162	1.664	16.6479										5.162	1.664	16.0105										5.162	1.664	19.7975										5.162	1.664
5.663	1.665	18.2977										5.163	1.665	16.6479										5.163	1.665	15.973										5.163	1.665	19.76										5.163	1.665
5.665	1.667	18.2977										5.165	1.667	16.6104										5.165	1.667	15.973										5.165	1.667	19.76										5.165	1.667
5.667	1.669	18.3352										5.167	1.669	16.6104										5.167	1.669	15.973										5.167	1.669	19.76										5.167	1.669
5.668	1.67	18.3352										5.168	1.67	16.6104										5.168	1.67	15.9355										5.168	1.67	19.7225										5.168	1.67
5.67	1.672	18.3352										5.17	1.672	16.6104										5.17	1.672	15.9355										5.17	1.672	19.685										5.17	1.672
5.672	1.674	18.3727										5.172	1.674	16.6104										5.172	1.674	15.9355										5.172	1.674	19.685										5.172	1.674
5.673	1.675	18.3727										5.173	1.675	16.6104										5.173	1.675	15.898										5.173	1.675	19.685										5.173	1.675
5.675	1.677	18.3727										5.175	1.677	16.5729										5.175	1.677	15.898										5.175	1.677	19.6475										5.175	1.677
5.677	1.679	18.4102										5.177	1.679	16.5729										5.177	1.679	15.898										5.177	1.679	19.6475										5.177	1.679
5.678	1.68	18.4102										5.178	1.68	16.5729										5.178	1.68	15.8605										5.178	1.68	19.6101										5.178	1.68
5.68	1.682	18.4102										5.18	1.682	16.5729										5.18	1.682	15.8605										5.18	1.682	19.6101										5.18	1.682
5.682	1.684	18.4477										5.182	1.684	16.5729										5.182	1.684	15.8605										5.182	1.684	19.5725										5.182	1.684
5.683	1.685	18.4477										5.183	1.685	16.5729										5.183	1.685	15.823										5.183	1.685	19.5725										5.183	1.685
5.685	1.687	18.4477										5.185	1.687	16.5354										5.185	1.687	15.823										5.185	1.687	19.5351										5.185	1.687
5.687	1.689	18.4852										5.187	1.689	16.5354										5.187	1.689	15.823										5.187	1.689	19.5351										5.187	1.689
5.688	1.69	18.4852										5.188	1.69	16.5354										5.188	1.69	15.823										5.188	1.69	19.4976										5.188	1.69
5.69	1.692	18.4852										5.19	1.692	16.5354										5.19	1.692	15.7855										5.19	1.692	19.4976										5.19	1.692
5.692	1.694	18.5227										5.192	1.694	16.5354										5.192	1.694	15.7855										5.192	1.694	19.4976										5.192	1.694
5.693	1.695	18.5227										5.193	1.695	16.5354										5.193	1.695	15.7855										5.193	1.695	19.4601										5.193	1.695
5.695	1.697	18.5227										5.195	1.697	16.4979										5.195	1.697	15.7855										5.195	1.697	19.4601										5.195	1.697
5.697	1.699	18.5602										5.197	1.699	16.4979										5.197	1.699	15.748										5.197	1.699	19.4226										5.197	1.699
5.698	1.7	18.5602										5.198	1.7	16.4979										5.198	1.7	15.748										5.198	1.7	19.4226										5.198	1.7
5.7	1.702	18.5602										5.2	1.702	16.4979										5.2	1.702	15.748										5.2	1.702	19.3851										5.2	1.702
5.702	1.704	18.5977										5.202	1.704	16.4979										5.202	1.704	15.7105										5.202	1.704	19.3851										5.202	1.704
5.703	1.705	18.5977										5.203	1.705	16.4979										5.203	1.705	15.7105										5.203	1.705	19.3476										5.203	1.705
5.705	1.707	18.5977										5.205	1.707	16.4979										5.205	1.707	15.7105										5.205	1.707	19.3476										5.205	1.707
5.707	1.709	18.6352										5.207	1.709	16.4604										5.207	1.709	15.7105										5.207	1.709	19.3476										5.207	1.709
5.708	1.71	18.6352										5.208	1.71	16.4604										5.208	1.71	15.673										5.208	1.71	19.3101										5.208	1.71
5.71	1.712	18.6352										5.21	1.712	16.4604										5.21	1.712	15.673										5.21	1.712	19.3101										5.21	1.712
5.712	1.714	18.6727										5.212	1.714	16.4604										5.212	1.714	15.673										5.212	1.714	19.2726										5.212	1.714
5.713	1.715	18.6727										5.213	1.715	16.4604										5.213	1.715	15.673										5.213	1.715	19.2726										5.213	1.715
5.715	1.717	18.7102										5.215	1.717	16.4604										5.215	1.717	15.6356										5.215	1.717	19.2351										5.215	1.717
5.717	1.719	18.7102										5.217	1.719	16.4604										5.217	1.719	15.6356										5.217	1.719	19.2351										5.217	1.719
5.718	1.72	18.7102										5.218	1.72	16.4604										5.218	1.72	15.6356										5.218	1.72	19.2351										5.218	1.72
5.72	1.722	18.7477										5.22	1.722	16.423										5.22	1.722	15.6356										5.22	1.722	19.1976										5.22	1.722
5.722	1.724	18.7477										5.222	1.724	16.423										5.222	1.724	15.5981										5.222	1.724	19.1976										5.222	1.724
5.723	1.725	18.7852										5.223	1.725	16.423										5.223	1.725	15.5981										5.223	1.725	19.1601										5.223	1.725
5.725	1.727	18.7852										5.225	1.727	16.423										5.225	1.727	15.5981										5.225	1.727	19.1601										5.225	1.727
5.727	1.729	18.7852										5.227	1.729	16.423										5.227	1.729	15.5981										5.227	1.729	19.1601										5.227	1.729
5.728	1.73	18.8226										5.228	1.73	16.423										5.228	1.73	15.5605										5.228	1.73	19.1226										5.228	1.73
5.73	1.732	18.8226										5.23	1.732	16.423										5.23	1.732	15.5605										5.23	1.732	19.1226										5.23	1.732
5.732	1.734	18.8601										5.232	1.734	16.423										5.232	1.734	15.5605										5.232	1.734	19.0851										5.232	1.734
5.733	1.735	18.8601										5.233	1.735	16.3854										5.233	1.735	15.5605										5.233	1.735	19.0851										5.233	1.735
5.735	1.737	18.8976										5.235	1.737	16.3854										5.235	1.737	15.5231										5.235	1.737	19.0851										5.235	1.737
5.737	1.739	18.9351										5.237	1.739	16.3854										5.237	1.739	15.5231										5.237	1.739	19.0476										5.237	1.739
5.738	1.74	18.9351										5.238	1.74	16.3854										5.238	1.74	15.5231										5.238	1.74	19.0476										5.238	1.74
5.74	1.742	18.9726										5.24	1.742	16.3854										5.24	1.742	15.5231										5.24	1.742	19.0101										5.24	1.742
5.742	1.744	18.9726										5.242	1.744	16.3854										5.242	1.744	15.4856										5.242	1.744	19.0101										5.242	1.744
5.743	1.745	19.0101										5.243	1.745	16.3854										5.243	1.745	15.4856										5.243	1.745	19.0101										5.243	1.745
5.745	1.747	19.0101										5.245	1.747	16.3854										5.245	1.747	15.4856										5.245	1.747	18.9726										5.245	1.747
5.747	1.749	19.0476										5.247	1.749	16.3854										5.247	1.749	15.4856										5.247	1.749	18.9726										5.247	1.749
5.748	1.75	19.0851										5.248	1.75	16.3854										5.248	1.75	15.4856										5.248	1.75	18.9726										5.248	1.75
5.75	1.752	19.0851										5.25	1.752	16.3854										5.25	1.752	15.4481										5.25	1.752	18.9351										5.25	1.752
5.752	1.754	19.1226										5.252	1.754	16.3854										5.252	1.754	15.4481										5.252	1.754	18.9351										5.252	1.754
5.753	1.755	19.1601										5.253	1.755	16.348										5.253	1.755	15.4481										5.253	1.755	18.8976										5.253	1.755
5.755	1.757	19.1976										5.255	1.757	16.348										5.255	1.757	15.4481										5.255	1.757	18.8976										5.255	1.757
5.757	1.759	19.1976										5.257	1.759	16.348										5.257	1.759	15.4481										5.257	1.759	18.8976										5.257	1.759
5.758	1.76	19.2351										5.258	1.76	16.348										5.258	1.76	15.4106										5.258	1.76	18.8601										5.258	1.76
5.76	1.762	19.2726										5.26	1.762	16.348										5.26	1.762	15.4106										5.26	1.762	18.8601										5.26	1.762
5.762	1.764	19.3101										5.262	1.764	16.348										5.262	1.764	15.4106										5.262	1.764	18.8226										5.262	1.764
5.763	1.765	19.3101										5.263	1.765	16.348										5.263	1.765	15.4106										5.263	1.765	18.8226										5.263	1.765
5.765	1.767	19.3476										5.265	1.767	16.348										5.265	1.767	15.4106										5.265	1.767	18.8226										5.265	1.767
5.767	1.769	19.3851										5.267	1.769	16.348										5.267	1.769	15.3731										5.267	1.769	18.7852										5.267	1.769
5.768	1.77	19.4226										5.268	1.77	16.348										5.268	1.77	15.3731										5.268	1.77	18.7852										5.268	1.77
5.77	1.772	19.4601										5.27	1.772	16.348										5.27	1.772	15.3731										5.27	1.772	18.7852										5.27	1.772
5.772	1.774	19.4976										5.272	1.774	16.348										5.272	1.774	15.3731										5.272	1.774	18.7477										5.272	1.774
5.773	1.775	19.5351										5.273	1.775	16.348										5.273	1.775	15.3731										5.273	1.775	18.7477										5.273	1.775
5.775	1.777	19.5725										5.275	1.777	16.348										5.275	1.777	15.3731										5.275	1.777	18.7477										5.275	1.777
5.777	1.779	19.6101										5.277	1.779	16.348										5.277	1.779	15.3356										5.277	1.779	18.7477										5.277	1.779
5.778	1.78	19.6475										5.278	1.78	16.348										5.278	1.78	15.3356										5.278	1.78	18.7102										5.278	1.78
5.78	1.782	19.685										5.28	1.782	16.348										5.28	1.782	15.3356										5.28	1.782	18.7102										5.28	1.782
5.782	1.784	19.7225										5.282	1.784	16.348										5.282	1.784	15.3356										5.282	1.784	18.7102										5.282	1.784
5.783	1.785	19.76										5.283	1.785	16.348										5.283	1.785	15.2981										5.283	1.785	18.6727										5.283	1.785
5.785	1.787	19.7975										5.285	1.787	16.348										5.285	1.787	15.2981										5.285	1.787	18.6727										5.285	1.787
5.787	1.789	19.835										5.287	1.789	16.348										5.287	1.789	15.2981										5.287	1.789	18.6727										5.287	1.789
5.788	1.79	19.8725										5.288	1.79	16.348										5.288	1.79	15.2981										5.288	1.79	18.6352										5.288	1.79
5.79	1.792	19.91										5.29	1.792	16.348										5.29	1.792	15.2981										5.29	1.792	18.6352										5.29	1.792
5.792	1.794	19.985										5.292	1.794	16.348										5.292	1.794	15.2981										5.292	1.794	18.6352										5.292	1.794
5.793	1.795	20.0225										5.293	1.795	16.348										5.293	1.795	15.2606										5.293	1.795	18.5977										5.293	1.795
5.795	1.797	20.06										5.295	1.797	16.348										5.295	1.797	15.2606										5.295	1.797	18.5977										5.295	1.797
5.797	1.799	20.0975										5.297	1.799	16.348										5.297	1.799	15.2606										5.297	1.799	18.5977										5.297	1.799
5.798	1.8	20.1725										5.298	1.8	16.348										5.298	1.8	15.2606										5.298	1.8	18.5602										5.298	1.8
5.8	1.802	20.21										5.3	1.802	16.348										5.3	1.802	15.2606										5.3	1.802	18.5602										5.3	1.802
5.802	1.804	20.285										5.302	1.804	16.348										5.302	1.804	15.2606										5.302	1.804	18.5602										5.302	1.804
5.803	1.805	20.3225										5.303	1.805	16.348										5.303	1.805	15.2606										5.303	1.805	18.5227										5.303	1.805
5.805	1.807	20.36										5.305	1.807	16.348										5.305	1.807	15.2231										5.305	1.807	18.5227										5.305	1.807
5.807	1.809	20.435										5.307	1.809	16.348										5.307	1.809	15.2231										5.307	1.809	18.5227										5.307	1.809
5.808	1.81	20.4724										5.308	1.81	16.348										5.308	1.81	15.2231										5.308	1.81	18.5227										5.308	1.81
5.81	1.812	20.5474										5.31	1.812	16.348										5.31	1.812	15.2231										5.31	1.812	18.4852										5.31	1.812
5.812	1.814	20.5849										5.312	1.814	16.348										5.312	1.814	15.2231										5.312	1.814	18.4852										5.312	1.814
5.813	1.815	20.6599										5.313	1.815	16.348										5.313	1.815	15.2231										5.313	1.815	18.4852										5.313	1.815
5.815	1.817	20.6974										5.315	1.817	16.348										5.315	1.817	15.2231										5.315	1.817	18.4852										5.315	1.817
5.817	1.819	20.7724										5.317	1.819	16.348										5.317	1.819	15.2231										5.317	1.819	18.4477										5.317	1.819
5.818	1.82	20.8474										5.318	1.82	16.348										5.318	1.82	15.1856										5.318	1.82	18.4477										5.318	1.82
5.82	1.822	20.8849										5.32	1.822	16.348										5.32	1.822	15.1856										5.32	1.822	18.4477										5.32	1.822
5.822	1.824	20.9599										5.322	1.824	16.348										5.322	1.824	15.1856										5.322	1.824	18.4102										5.322	1.824
5.823	1.825	21.0349										5.323	1.825	16.348										5.323	1.825	15.1856										5.323	1.825	18.4102										5.323	1.825
5.825	1.827	21.0724										5.325	1.827	16.3854										5.325	1.827	15.1856										5.325	1.827	18.4102										5.325	1.827
5.827	1.829	21.1474										5.327	1.829	16.3854										5.327	1.829	15.1856										5.327	1.829	18.4102										5.327	1.829
5.828	1.83	21.2223										5.328	1.83	16.3854										5.328	1.83	15.1856										5.328	1.83	18.3727										5.328	1.83
5.83	1.832	21.2973										5.33	1.832	16.3854										5.33	1.832	15.1856										5.33	1.832	18.3727										5.33	1.832
5.832	1.834	21.3348										5.332	1.834	16.3854										5.332	1.834	15.1856										5.332	1.834	18.3727										5.332	1.834
5.833	1.835	21.4098										5.333	1.835	16.3854										5.333	1.835	15.1481										5.333	1.835	18.3727										5.333	1.835
5.835	1.837	21.4848										5.335	1.837	16.3854										5.335	1.837	15.1481										5.335	1.837	18.3352										5.335	1.837
5.837	1.839	21.5598										5.337	1.839	16.3854										5.337	1.839	15.1481										5.337	1.839	18.3352										5.337	1.839
5.838	1.84	21.6348										5.338	1.84	16.3854										5.338	1.84	15.1481										5.338	1.84	18.3352										5.338	1.84
5.84	1.842	21.7098										5.34	1.842	16.3854										5.34	1.842	15.1481										5.34	1.842	18.2977										5.34	1.842
5.842	1.844	21.7848										5.342	1.844	16.423										5.342	1.844	15.1481										5.342	1.844	18.2977										5.342	1.844
5.843	1.845	21.8223										5.343	1.845	16.423										5.343	1.845	15.1481										5.343	1.845	18.2977										5.343	1.845
5.845	1.847	21.8973										5.345	1.847	16.423										5.345	1.847	15.1481										5.345	1.847	18.2977										5.345	1.847
5.847	1.849	21.9722										5.347	1.849	16.423										5.347	1.849	15.1481										5.347	1.849	18.2977										5.347	1.849
5.848	1.85	22.0472										5.348	1.85	16.423										5.348	1.85	15.1481										5.348	1.85	18.2602										5.348	1.85
5.85	1.852	22.1222										5.35	1.852	16.423										5.35	1.852	15.1481										5.35	1.852	18.2602										5.35	1.852
5.852	1.854	22.1972										5.352	1.854	16.4604										5.352	1.854	15.1481										5.352	1.854	18.2602										5.352	1.854
5.853	1.855	22.2722										5.353	1.855	16.4604										5.353	1.855	15.1481										5.353	1.855	18.2602										5.353	1.855
5.855	1.857	22.3472										5.355	1.857	16.4604										5.355	1.857	15.1106										5.355	1.857	18.2227										5.355	1.857
5.857	1.859	22.4222										5.357	1.859	16.4604										5.357	1.859	15.1106										5.357	1.859	18.2227										5.357	1.859
5.858	1.86	22.5347										5.358	1.86	16.4604										5.358	1.86	15.1106										5.358	1.86	18.2227										5.358	1.86
5.86	1.862	22.6097										5.36	1.862	16.4979										5.36	1.862	15.1106										5.36	1.862	18.2227										5.36	1.862
5.862	1.864	22.6847										5.362	1.864	16.4979										5.362	1.864	15.1106										5.362	1.864	18.2227										5.362	1.864
5.863	1.865	22.7597										5.363	1.865	16.4979										5.363	1.865	15.1106										5.363	1.865	18.1852										5.363	1.865
5.865	1.867	22.8346										5.365	1.867	16.4979										5.365	1.867	15.1106										5.365	1.867	18.1852										5.365	1.867
5.867	1.869	22.9096										5.367	1.869	16.4979										5.367	1.869	15.1106										5.367	1.869	18.1852										5.367	1.869
5.868	1.87	22.9846										5.368	1.87	16.5354										5.368	1.87	15.1106										5.368	1.87	18.1852										5.368	1.87
5.87	1.872	23.0596										5.37	1.872	16.5354										5.37	1.872	15.1106										5.37	1.872	18.1852										5.37	1.872
5.872	1.874	23.1346										5.372	1.874	16.5354										5.372	1.874	15.1106										5.372	1.874	18.1477										5.372	1.874
5.873	1.875	23.2096										5.373	1.875	16.5354										5.373	1.875	15.1106										5.373	1.875	18.1477										5.373	1.875
5.875	1.877	23.2846										5.375	1.877	16.5729										5.375	1.877	15.1106										5.375	1.877	18.1477										5.375	1.877
5.877	1.879	23.3971										5.377	1.879	16.5729										5.377	1.879	15.1106										5.377	1.879	18.1477										5.377	1.879
5.878	1.88	23.4721										5.378	1.88	16.5729										5.378	1.88	15.1106										5.378	1.88	18.1477										5.378	1.88
5.88	1.882	23.5471										5.38	1.882	16.5729										5.38	1.882	15.1106										5.38	1.882	18.1477										5.38	1.882
5.882	1.884	23.6221										5.382	1.884	16.6104										5.382	1.884	15.1106										5.382	1.884	18.1102										5.382	1.884
5.883	1.885	23.697										5.383	1.885	16.6104										5.383	1.885	15.1106										5.383	1.885	18.1102										5.383	1.885
5.885	1.887	23.772										5.385	1.887	16.6104										5.385	1.887	15.1106										5.385	1.887	18.1102										5.385	1.887
5.887	1.889	23.847										5.387	1.889	16.6479										5.387	1.889	15.1106										5.387	1.889	18.1102										5.387	1.889
5.888	1.89	23.922										5.388	1.89	16.6479										5.388	1.89	15.1106										5.388	1.89	18.1102										5.388	1.89
5.89	1.892	23.997										5.39	1.892	16.6479										5.39	1.892	15.1106										5.39	1.892	18.0727										5.39	1.892
5.892	1.894	24.072										5.392	1.894	16.6854										5.392	1.894	15.1106										5.392	1.894	18.0727										5.392	1.894
5.893	1.895	24.1845										5.393	1.895	16.6854										5.393	1.895	15.1106										5.393	1.895	18.0727										5.393	1.895
5.895	1.897	24.2595										5.395	1.897	16.6854										5.395	1.897	15.1106										5.395	1.897	18.0727										5.395	1.897
5.897	1.899	24.297										5.397	1.899	16.7229										5.397	1.899	15.1106										5.397	1.899	18.0727										5.397	1.899
5.898	1.9	24.4094										5.398	1.9	16.7229										5.398	1.9	15.1106										5.398	1.9	18.0727										5.398	1.9
5.9	1.902	24.4469										5.4	1.902	16.7229										5.4	1.902	15.1106										5.4	1.902	18.0353										5.4	1.902
5.902	1.904	24.5219										5.402	1.904	16.7604										5.402	1.904	15.1106										5.402	1.904	18.0353										5.402	1.904
5.903	1.905	24.5969										5.403	1.905	16.7604										5.403	1.905	15.1106										5.403	1.905	18.0353										5.403	1.905
5.905	1.907	24.6719										5.405	1.907	16.7979										5.405	1.907	15.1106										5.405	1.907	18.0353										5.405	1.907
5.907	1.909	24.7469										5.407	1.909	16.7979										5.407	1.909	15.1481										5.407	1.909	18.0353										5.407	1.909
5.908	1.91	24.8219										5.408	1.91	16.7979										5.408	1.91	15.1481										5.408	1.91	18.0353										5.408	1.91
5.91	1.912	24.8969										5.41	1.912	16.8354										5.41	1.912	15.1481										5.41	1.912	18.0353										5.41	1.912
5.912	1.914	24.9719										5.412	1.914	16.8354										5.412	1.914	15.1481										5.412	1.914	17.9977										5.412	1.914
5.913	1.915	25.0094										5.413	1.915	16.8354										5.413	1.915	15.1481										5.413	1.915	17.9977										5.413	1.915
5.915	1.917	25.0844										5.415	1.917	16.8729										5.415	1.917	15.1481										5.415	1.917	17.9977										5.415	1.917
5.917	1.919	25.1594										5.417	1.919	16.8729										5.417	1.919	15.1481										5.417	1.919	17.9977										5.417	1.919
5.918	1.92	25.2343										5.418	1.92	16.9104										5.418	1.92	15.1481										5.418	1.92	17.9977										5.418	1.92
5.92	1.922	25.2718										5.42	1.922	16.9104										5.42	1.922	15.1481										5.42	1.922	17.9977										5.42	1.922
5.922	1.924	25.3468										5.422	1.924	16.9479										5.422	1.924	15.1481										5.422	1.924	17.9977										5.422	1.924
5.923	1.925	25.4218										5.423	1.925	16.9479										5.423	1.925	15.1481										5.423	1.925	17.9977										5.423	1.925
5.925	1.927	25.4593										5.425	1.927	16.9854										5.425	1.927	15.1856										5.425	1.927	17.9602										5.425	1.927
5.927	1.929	25.5343										5.427	1.929	16.9854										5.427	1.929	15.1856										5.427	1.929	17.9602										5.427	1.929
5.928	1.93	25.5718										5.428	1.93	17.0229										5.428	1.93	15.1856										5.428	1.93	17.9602										5.428	1.93
5.93	1.932	25.6468										5.43	1.932	17.0229										5.43	1.932	15.1856										5.43	1.932	17.9602										5.43	1.932
5.932	1.934	25.6843										5.432	1.934	17.0604										5.432	1.934	15.1856										5.432	1.934	17.9602										5.432	1.934
5.933	1.935	25.7593										5.433	1.935	17.0604										5.433	1.935	15.1856										5.433	1.935	17.9602										5.433	1.935
5.935	1.937	25.7968										5.435	1.937	17.0979										5.435	1.937	15.1856										5.435	1.937	17.9602										5.435	1.937
5.937	1.939	25.8343										5.437	1.939	17.0979										5.437	1.939	15.1856										5.437	1.939	17.9602										5.437	1.939
5.938	1.94	25.9093										5.438	1.94	17.1354										5.438	1.94	15.2231										5.438	1.94	17.9602										5.438	1.94
5.94	1.942	25.9468										5.44	1.942	17.1354										5.44	1.942	15.2231										5.44	1.942	17.9602										5.44	1.942
5.942	1.944	25.9842										5.442	1.944	17.1729										5.442	1.944	15.2231										5.442	1.944	17.9602										5.442	1.944
5.943	1.945	26.0218										5.443	1.945	17.1729										5.443	1.945	15.2231										5.443	1.945	17.9602										5.443	1.945
5.945	1.947	26.0967										5.445	1.947	17.2103										5.445	1.947	15.2231										5.445	1.947	17.9228										5.445	1.947
5.947	1.949	26.1342										5.447	1.949	17.2103										5.447	1.949	15.2231										5.447	1.949	17.9228										5.447	1.949
5.948	1.95	26.1717										5.448	1.95	17.2478										5.448	1.95	15.2606										5.448	1.95	17.9228										5.448	1.95
5.95	1.952	26.2092										5.45	1.952	17.2478										5.45	1.952	15.2606										5.45	1.952	17.9228										5.45	1.952
5.952	1.954	26.2467										5.452	1.954	17.2853										5.452	1.954	15.2606										5.452	1.954	17.9228										5.452	1.954
5.953	1.955	26.2842										5.453	1.955	17.2853										5.453	1.955	15.2606										5.453	1.955	17.9228										5.453	1.955
5.955	1.957	26.3217										5.455	1.957	17.3228										5.455	1.957	15.2606										5.455	1.957	17.9228										5.455	1.957
5.957	1.959	26.3217										5.457	1.959	17.3603										5.457	1.959	15.2981										5.457	1.959	17.9228										5.457	1.959
5.958	1.96	26.3592										5.458	1.96	17.3603										5.458	1.96	15.2981										5.458	1.96	17.9228										5.458	1.96
5.96	1.962	26.3967										5.46	1.962	17.3978										5.46	1.962	15.2981										5.46	1.962	17.9228										5.46	1.962
5.962	1.964	26.4342										5.462	1.964	17.3978										5.462	1.964	15.2981										5.462	1.964	17.9228										5.462	1.964
5.963	1.965	26.4342										5.463	1.965	17.4353										5.463	1.965	15.3356										5.463	1.965	17.9228										5.463	1.965
5.965	1.967	26.4717										5.465	1.967	17.4353										5.465	1.967	15.3356										5.465	1.967	17.9228										5.465	1.967
5.967	1.969	26.5092										5.467	1.969	17.4728										5.467	1.969	15.3356										5.467	1.969	17.9228										5.467	1.969
5.968	1.97	26.5092										5.468	1.97	17.4728										5.468	1.97	15.3356										5.468	1.97	17.9228										5.468	1.97
5.97	1.972	26.5467										5.47	1.972	17.5103										5.47	1.972	15.3731										5.47	1.972	17.9228										5.47	1.972
5.972	1.974	26.5467										5.472	1.974	17.5478										5.472	1.974	15.3731										5.472	1.974	17.9228										5.472	1.974
5.973	1.975	26.5842										5.473	1.975	17.5478										5.473	1.975	15.3731										5.473	1.975	17.9228										5.473	1.975
5.975	1.977	26.5842										5.475	1.977	17.5853										5.475	1.977	15.3731										5.475	1.977	17.9228										5.475	1.977
5.977	1.979	26.5842										5.477	1.979	17.5853										5.477	1.979	15.4106										5.477	1.979	17.9228										5.477	1.979
5.978	1.98	26.6217										5.478	1.98	17.6228										5.478	1.98	15.4106										5.478	1.98	17.9228										5.478	1.98
5.98	1.982	26.6217										5.48	1.982	17.6603										5.48	1.982	15.4106										5.48	1.982	17.9228										5.48	1.982
5.982	1.984	26.6217										5.482	1.984	17.6603										5.482	1.984	15.4481										5.482	1.984	17.9228										5.482	1.984
5.983	1.985	26.6217										5.483	1.985	17.6978										5.483	1.985	15.4481										5.483	1.985	17.9228										5.483	1.985
5.985	1.987	26.6217										5.485	1.987	17.6978										5.485	1.987	15.4481										5.485	1.987	17.9228										5.485	1.987
5.987	1.989	26.6592										5.487	1.989	17.7353										5.487	1.989	15.4481										5.487	1.989	17.9228										5.487	1.989
5.988	1.99	26.6592										5.488	1.99	17.7353										5.488	1.99	15.4856										5.488	1.99	17.9228										5.488	1.99
5.99	1.992	26.6592										5.49	1.992	17.7728										5.49	1.992	15.4856										5.49	1.992	17.9228										5.49	1.992
5.992	1.994	26.6592										5.492	1.994	17.8103										5.492	1.994	15.4856										5.492	1.994	17.9228										5.492	1.994
5.993	1.995	26.6217										5.493	1.995	17.8103										5.493	1.995	15.5231										5.493	1.995	17.9228										5.493	1.995
5.995	1.997	26.6217										5.495	1.997	17.8478										5.495	1.997	15.5231										5.495	1.997	17.9228										5.495	1.997
5.997	1.999	26.6217										5.497	1.999	17.8478										5.497	1.999	15.5231										5.497	1.999	17.9228										5.497	1.999
5.998	2	26.6217										5.498	2	17.8853										5.498	2	15.5605										5.498	2	17.9228										5.498	2
6	2.002	26.6217										5.5	2.002	17.8853										5.5	2.002	15.5605										5.5	2.002	17.9228										5.5	2.002
6.002	2.004	26.6217										5.502	2.004	17.8853										5.502	2.004	15.5605										5.502	2.004	17.9228										5.502	2.004
6.003	2.005	26.6217										5.503	2.005	17.8853										5.503	2.005	15.5605										5.503	2.005	17.9228										5.503	2.005
6.005	2.007	26.6217										5.505	2.007	17.8853										5.505	2.007	15.5605										5.505	2.007	17.9228										5.505	2.007
6.007	2.009	26.6217										5.507	2.009	17.8853										5.507	2.009	15.5605										5.507	2.009	17.9228										5.507	2.009
6.008	2.01	26.6217										5.508	2.01	17.8853										5.508	2.01	15.5605										5.508	2.01	17.9228										5.508	2.01
6.01	2.012	26.6217										5.51	2.012	17.8853										5.51	2.012	15.5605										5.51	2.012	17.9228										5.51	2.012
6.012	2.014	26.6217										5.512	2.014	17.9228										5.512	2.014	15.5605										5.512	2.014	17.9228										5.512	2.014
6.013	2.015	26.4342										5.513	2.015	18.0353										5.513	2.015	15.6356										5.513	2.015	17.9228										5.513	2.015
6.015	2.017	26.4342										5.515	2.017	18.0727										5.515	2.017	15.673										5.515	2.017	17.9602										5.515	2.017
6.017	2.019	26.4342										5.517	2.019	18.1102										5.517	2.019	15.673										5.517	2.019	17.9602										5.517	2.019
6.018	2.02	26.3967										5.518	2.02	18.1477										5.518	2.02	15.7105										5.518	2.02	17.9977										5.518	2.02
6.02	2.022	26.3967										5.52	2.022	18.1477										5.52	2.022	15.7105										5.52	2.022	17.9977										5.52	2.022
6.022	2.024	26.3592										5.522	2.024	18.1852										5.522	2.024	15.748										5.522	2.024	17.9977										5.522	2.024
6.023	2.025	26.3217										5.523	2.025	18.1852										5.523	2.025	15.748										5.523	2.025	17.9977										5.523	2.025
6.025	2.027	26.3217										5.525	2.027	18.2227										5.525	2.027	15.748										5.525	2.027	17.9977										5.525	2.027
6.027	2.029	26.2842										5.527	2.029	18.2227										5.527	2.029	15.7855										5.527	2.029	18.0353										5.527	2.029
6.028	2.03	26.2467										5.528	2.03	18.2602										5.528	2.03	15.7855										5.528	2.03	18.0353										5.528	2.03
6.03	2.032	26.2092										5.53	2.032	18.2602										5.53	2.032	15.823										5.53	2.032	18.0353										5.53	2.032
6.032	2.034	26.1717										5.532	2.034	18.2977										5.532	2.034	15.823										5.532	2.034	18.0353										5.532	2.034
6.033	2.035	26.1342										5.533	2.035	18.2977										5.533	2.035	15.823										5.533	2.035	18.0353										5.533	2.035
6.035	2.037	26.0967										5.535	2.037	18.3352										5.535	2.037	15.8605										5.535	2.037	18.0727										5.535	2.037
6.037	2.039	26.0967										5.537	2.039	18.3352										5.537	2.039	15.8605										5.537	2.039	18.0727										5.537	2.039
6.038	2.04	26.0592										5.538	2.04	18.3727										5.538	2.04	15.898										5.538	2.04	18.0727										5.538	2.04
6.04	2.042	25.9842										5.54	2.042	18.3727										5.54	2.042	15.898										5.54	2.042	18.0727										5.54	2.042
6.042	2.044	25.9842										5.542	2.044	18.4102										5.542	2.044	15.898										5.542	2.044	18.0727										5.542	2.044
6.043	2.045	25.9093										5.543	2.045	18.4102										5.543	2.045	15.9355										5.543	2.045	18.1102										5.543	2.045
6.045	2.047	25.8718										5.545	2.047	18.4477										5.545	2.047	15.9355										5.545	2.047	18.1102										5.545	2.047
6.047	2.049	25.8343										5.547	2.049	18.4477										5.547	2.049	15.9355										5.547	2.049	18.1102										5.547	2.049
6.048	2.05	25.7968										5.548	2.05	18.4852										5.548	2.05	15.973										5.548	2.05	18.1102										5.548	2.05
6.05	2.052	25.7593										5.55	2.052	18.4852										5.55	2.052	15.973										5.55	2.052	18.1477										5.55	2.052
6.052	2.054	25.7218										5.552	2.054	18.5227										5.552	2.054	15.973										5.552	2.054	18.1477										5.552	2.054
6.053	2.055	25.6843										5.553	2.055	18.5227										5.553	2.055	16.0105										5.553	2.055	18.1477										5.553	2.055
6.055	2.057	25.6468										5.555	2.057	18.5602										5.555	2.057	16.0105										5.555	2.057	18.1477										5.555	2.057
6.057	2.059	25.6093										5.557	2.059	18.5602										5.557	2.059	16.048										5.557	2.059	18.1852										5.557	2.059
6.058	2.06	25.5343										5.558	2.06	18.5977										5.558	2.06	16.048										5.558	2.06	18.1852										5.558	2.06
6.06	2.062	25.4968										5.56	2.062	18.5977										5.56	2.062	16.048										5.56	2.062	18.1852										5.56	2.062
6.062	2.064	25.4593										5.562	2.064	18.6352										5.562	2.064	16.0855										5.562	2.064	18.1852										5.562	2.064
6.063	2.065	25.4218										5.563	2.065	18.6352										5.563	2.065	16.0855										5.563	2.065	18.2227										5.563	2.065
6.065	2.067	25.3468										5.565	2.067	18.6727										5.565	2.067	16.0855										5.565	2.067	18.2227										5.565	2.067
6.067	2.069	25.3093										5.567	2.069	18.6727										5.567	2.069	16.123										5.567	2.069	18.2227										5.567	2.069
6.068	2.07	25.2718										5.568	2.07	18.7102										5.568	2.07	16.123										5.568	2.07	18.2602										5.568	2.07
6.07	2.072	25.2343										5.57	2.072	18.7102										5.57	2.072	16.1605										5.57	2.072	18.2602										5.57	2.072
6.072	2.074	25.1594										5.572	2.074	18.7477										5.572	2.074	16.1605										5.572	2.074	18.2602										5.572	2.074
6.073	2.075	25.1219										5.573	2.075	18.7477										5.573	2.075	16.1605										5.573	2.075	18.2977										5.573	2.075
6.075	2.077	25.0844										5.575	2.077	18.7852										5.575	2.077	16.198										5.575	2.077	18.2977										5.575	2.077
6.077	2.079	25.0094										5.577	2.079	18.7852										5.577	2.079	16.198										5.577	2.079	18.2977										5.577	2.079
6.078	2.08	24.9719										5.578	2.08	18.8226										5.578	2.08	16.2355										5.578	2.08	18.3352										5.578	2.08
6.08	2.082	24.9344										5.58	2.082	18.8226										5.58	2.082	16.2355										5.58	2.082	18.3352										5.58	2.082
6.082	2.084	24.8594										5.582	2.084	18.8601										5.582	2.084	16.2355										5.582	2.084	18.3352										5.582	2.084
6.083	2.085	24.8219										5.583	2.085	18.8601										5.583	2.085	16.273										5.583	2.085	18.3727										5.583	2.085
6.085	2.087	24.7844										5.585	2.087	18.8601										5.585	2.087	16.273										5.585	2.087	18.3727										5.585	2.087
6.087	2.089	24.7469										5.587	2.089	18.8976										5.587	2.089	16.273										5.587	2.089	18.3727										5.587	2.089
6.088	2.09	24.6719										5.588	2.09	18.9351										5.588	2.09	16.3105										5.588	2.09	18.4102										5.588	2.09
6.09	2.092	24.6344										5.59	2.092	18.9351										5.59	2.092	16.3105										5.59	2.092	18.4102										5.59	2.092
6.092	2.094	24.5594										5.592	2.094	18.9726										5.592	2.094	16.3105										5.592	2.094	18.4102										5.592	2.094
6.093	2.095	24.5219										5.593	2.095	18.9726										5.593	2.095	16.348										5.593	2.095	18.4477										5.593	2.095
6.095	2.097	24.4844										5.595	2.097	19.0101										5.595	2.097	16.348										5.595	2.097	18.4477										5.595	2.097
6.097	2.099	24.4094										5.597	2.099	19.0101										5.597	2.099	16.348										5.597	2.099	18.4852										5.597	2.099
6.098	2.1	24.3719										5.598	2.1	19.0476										5.598	2.1	16.3854										5.598	2.1	18.4852										5.598	2.1
6.1	2.102	24.3345										5.6	2.102	19.0476										5.6	2.102	16.3854										5.6	2.102	18.4852										5.6	2.102
6.102	2.104	24.2595										5.602	2.104	19.0851										5.602	2.104	16.3854										5.602	2.104	18.5227										5.602	2.104
6.103	2.105	24.222										5.603	2.105	19.0851										5.603	2.105	16.3854										5.603	2.105	18.5227										5.603	2.105
6.105	2.107	24.1845										5.605	2.107	19.1226										5.605	2.107	16.423										5.605	2.107	18.5227										5.605	2.107
6.107	2.109	24.1095										5.607	2.109	19.1226										5.607	2.109	16.423										5.607	2.109	18.5602										5.607	2.109
6.108	2.11	24.072										5.608	2.11	19.1601										5.608	2.11	16.4604										5.608	2.11	18.5602										5.608	2.11
6.11	2.112	23.997										5.61	2.112	19.1976										5.61	2.112	16.4604										5.61	2.112	18.5977										5.61	2.112
6.112	2.114	23.9595										5.612	2.114	19.1976										5.612	2.114	16.4604										5.612	2.114	18.5977										5.612	2.114
6.113	2.115	23.922										5.613	2.115	19.2351										5.613	2.115	16.4604										5.613	2.115	18.5977										5.613	2.115
6.115	2.117	23.847										5.615	2.117	19.2726										5.615	2.117	16.4979										5.615	2.117	18.6352										5.615	2.117
6.117	2.119	23.8095										5.617	2.119	19.2726										5.617	2.119	16.4979										5.617	2.119	18.6352										5.617	2.119
6.118	2.12	23.7345										5.618	2.12	19.3101										5.618	2.12	16.4979										5.618	2.12	18.6727										5.618	2.12
6.12	2.122	23.697										5.62	2.122	19.3476										5.62	2.122	16.5354										5.62	2.122	18.6727										5.62	2.122
6.122	2.124	23.6595										5.622	2.124	19.3476										5.622	2.124	16.5354										5.622	2.124	18.6727										5.622	2.124
6.123	2.125	23.5846										5.623	2.125	19.3851										5.623	2.125	16.5354										5.623	2.125	18.7102										5.623	2.125
6.125	2.127	23.5471										5.625	2.127	19.4226										5.625	2.127	16.5729										5.625	2.127	18.7102										5.625	2.127
6.127	2.129	23.5096										5.627	2.129	19.4601										5.627	2.129	16.5729										5.627	2.129	18.7477										5.627	2.129
6.128	2.13	23.4346										5.628	2.13	19.4601										5.628	2.13	16.5729										5.628	2.13	18.7477										5.628	2.13
6.13	2.132	23.3971										5.63	2.132	19.4976										5.63	2.132	16.5729										5.63	2.132	18.7477										5.63	2.132
6.132	2.134	23.3596										5.632	2.134	19.5351										5.632	2.134	16.6104										5.632	2.134	18.7852										5.632	2.134
6.133	2.135	23.2846										5.633	2.135	19.5725										5.633	2.135	16.6104										5.633	2.135	18.7852										5.633	2.135
6.135	2.137	23.2471										5.635	2.137	19.6101										5.635	2.137	16.6104										5.635	2.137	18.8226										5.635	2.137
6.137	2.139	23.1721										5.637	2.139	19.6475										5.637	2.139	16.6479										5.637	2.139	18.8226										5.637	2.139
6.138	2.14	23.1346										5.638	2.14	19.685										5.638	2.14	16.6479										5.638	2.14	18.8226										5.638	2.14
6.14	2.142	23.0971										5.64	2.142	19.685										5.64	2.142	16.6479										5.64	2.142	18.8601										5.64	2.142
6.142	2.144	23.0596										5.642	2.144	19.7225										5.642	2.144	16.6854										5.642	2.144	18.8601										5.642	2.144
6.143	2.145	22.9846										5.643	2.145	19.76										5.643	2.145	16.6854										5.643	2.145	18.8976										5.643	2.145
6.145	2.147	22.9471										5.645	2.147	19.7975										5.645	2.147	16.6854										5.645	2.147	18.8976										5.645	2.147
6.147	2.149	22.9096										5.647	2.149	19.835										5.647	2.149	16.7229										5.647	2.149	18.8976										5.647	2.149
6.148	2.15	22.8346										5.648	2.15	19.8725										5.648	2.15	16.7229										5.648	2.15	18.9351										5.648	2.15
6.15	2.152	22.7971										5.65	2.152	19.9475										5.65	2.152	16.7229										5.65	2.152	18.9351										5.65	2.152
6.152	2.154	22.7597										5.652	2.154	19.985										5.652	2.154	16.7604										5.652	2.154	18.9726										5.652	2.154
6.153	2.155	22.6847										5.653	2.155	20.0225										5.653	2.155	16.7604										5.653	2.155	18.9726										5.653	2.155
6.155	2.157	22.6472										5.655	2.157	20.06										5.655	2.157	16.7604										5.655	2.157	18.9726										5.655	2.157
6.157	2.159	22.6097										5.657	2.159	20.0975										5.657	2.159	16.7979										5.657	2.159	19.0101										5.657	2.159
6.158	2.16	22.5722										5.658	2.16	20.135										5.658	2.16	16.7979										5.658	2.16	19.0101										5.658	2.16
6.16	2.162	22.4972										5.66	2.162	20.21										5.66	2.162	16.8354										5.66	2.162	19.0101										5.66	2.162
6.162	2.164	22.4597										5.662	2.164	20.2475										5.662	2.164	16.8354										5.662	2.164	19.0476										5.662	2.164
6.163	2.165	22.4222										5.663	2.165	20.285										5.663	2.165	16.8354										5.663	2.165	19.0476										5.663	2.165
6.165	2.167	22.3847										5.665	2.167	20.3225										5.665	2.167	16.8729										5.665	2.167	19.0851										5.665	2.167
6.167	2.169	22.3472										5.667	2.169	20.3974										5.667	2.169	16.8729										5.667	2.169	19.0851										5.667	2.169
6.168	2.17	22.2722										5.668	2.17	20.435										5.668	2.17	16.9104										5.668	2.17	19.0851										5.668	2.17
6.17	2.172	22.2347										5.67	2.172	20.4724										5.67	2.172	16.9104										5.67	2.172	19.1226										5.67	2.172
6.172	2.174	22.1972										5.672	2.174	20.5474										5.672	2.174	16.9104										5.672	2.174	19.1226										5.672	2.174
6.173	2.175	22.1597										5.673	2.175	20.5849										5.673	2.175	16.9479										5.673	2.175	19.1601										5.673	2.175
6.175	2.177	22.0847										5.675	2.177	20.6599										5.675	2.177	16.9479										5.675	2.177	19.1601										5.675	2.177
6.177	2.179	22.0472										5.677	2.179	20.6974										5.677	2.179	16.9854										5.677	2.179	19.1976										5.677	2.179
6.178	2.18	22.0098										5.678	2.18	20.7724										5.678	2.18	16.9854										5.678	2.18	19.1976										5.678	2.18
6.18	2.182	21.9722										5.68	2.182	20.8099										5.68	2.182	17.0229										5.68	2.182	19.1976										5.68	2.182
6.182	2.184	21.9348										5.682	2.184	20.8849										5.682	2.184	17.0229										5.682	2.184	19.2351										5.682	2.184
6.183	2.185	21.8973										5.683	2.185	20.9599										5.683	2.185	17.0604										5.683	2.185	19.2351										5.683	2.185
6.185	2.187	21.8223										5.685	2.187	20.9974										5.685	2.187	17.0604										5.685	2.187	19.2351										5.685	2.187
6.187	2.189	21.7848										5.687	2.189	21.0724										5.687	2.189	17.0979										5.687	2.189	19.2726										5.687	2.189
6.188	2.19	21.7473										5.688	2.19	21.1474										5.688	2.19	17.0979										5.688	2.19	19.2726										5.688	2.19
6.19	2.192	21.7098										5.69	2.192	21.2223										5.69	2.192	17.0979										5.69	2.192	19.2726										5.69	2.192
6.192	2.194	21.6723										5.692	2.194	21.2598										5.692	2.194	17.1354										5.692	2.194	19.3101										5.692	2.194
6.193	2.195	21.6348										5.693	2.195	21.3348										5.693	2.195	17.1354										5.693	2.195	19.3101										5.693	2.195
6.195	2.197	21.5973										5.695	2.197	21.4098										5.695	2.197	17.1729										5.695	2.197	19.3101										5.695	2.197
6.197	2.199	21.5598										5.697	2.199	21.4848										5.697	2.199	17.1729										5.697	2.199	19.3476										5.697	2.199
6.198	2.2	21.4848										5.698	2.2	21.5598										5.698	2.2	17.2103										5.698	2.2	19.3476										5.698	2.2
6.2	2.202	21.4473										5.7	2.202	21.6348										5.7	2.202	17.2478										5.7	2.202	19.3476										5.7	2.202
6.202	2.204	21.4098										5.702	2.204	21.7098										5.702	2.204	17.2478										5.702	2.204	19.3851										5.702	2.204
6.203	2.205	21.3723										5.703	2.205	21.7848										5.703	2.205	17.2853										5.703	2.205	19.3851										5.703	2.205
6.205	2.207	21.3348										5.705	2.207	21.8598										5.705	2.207	17.2853										5.705	2.207	19.4226										5.705	2.207
6.207	2.209	21.2973										5.707	2.209	21.9348										5.707	2.209	17.3228										5.707	2.209	19.4226										5.707	2.209
6.208	2.21	21.2598										5.708	2.21	22.0098										5.708	2.21	17.3603										5.708	2.21	19.4226										5.708	2.21
6.21	2.212	21.2223										5.71	2.212	22.1222										5.71	2.212	17.3603										5.71	2.212	19.4601										5.71	2.212
6.212	2.214	21.1849										5.712	2.214	22.1972										5.712	2.214	17.3978										5.712	2.214	19.4601										5.712	2.214
6.213	2.215	21.1474										5.713	2.215	22.2722										5.713	2.215	17.4353										5.713	2.215	19.4601										5.713	2.215
6.215	2.217	21.1099										5.715	2.217	22.3472										5.715	2.217	17.4353										5.715	2.217	19.4976										5.715	2.217
6.217	2.219	21.0724										5.717	2.219	22.4597										5.717	2.219	17.4728										5.717	2.219	19.4976										5.717	2.219
6.218	2.22	21.0349										5.718	2.22	22.5347										5.718	2.22	17.5103										5.718	2.22	19.4976										5.718	2.22
6.22	2.222	20.9974										5.72	2.222	22.6097										5.72	2.222	17.5478										5.72	2.222	19.5351										5.72	2.222
6.222	2.224	20.9599										5.722	2.224	22.7222										5.722	2.224	17.5478										5.722	2.224	19.5351										5.722	2.224
6.223	2.225	20.9224										5.723	2.225	22.7971										5.723	2.225	17.5853										5.723	2.225	19.5351										5.723	2.225
6.225	2.227	20.8849										5.725	2.227	22.9096										5.725	2.227	17.6228										5.725	2.227	19.5725										5.725	2.227
6.227	2.229	20.8474										5.727	2.229	22.9846										5.727	2.229	17.6603										5.727	2.229	19.5725										5.727	2.229
6.228	2.23	20.8099										5.728	2.23	23.0971										5.728	2.23	17.6978										5.728	2.23	19.5725										5.728	2.23
6.23	2.232	20.7724										5.73	2.232	23.1721										5.73	2.232	17.7353										5.73	2.232	19.5725										5.73	2.232
6.232	2.234	20.7349										5.732	2.234	23.2846										5.732	2.234	17.7353										5.732	2.234	19.6101										5.732	2.234
6.233	2.235	20.6974										5.733	2.235	23.3596										5.733	2.235	17.7728										5.733	2.235	19.6101										5.733	2.235
6.235	2.237	20.6599										5.735	2.237	23.4721										5.735	2.237	17.8103										5.735	2.237	19.6101										5.735	2.237
6.237	2.239	20.6224										5.737	2.239	23.5846										5.737	2.239	17.8478										5.737	2.239	19.6475										5.737	2.239
6.238	2.24	20.5849										5.738	2.24	23.6595										5.738	2.24	17.8853										5.738	2.24	19.6475										5.738	2.24
6.24	2.242	20.5474										5.74	2.242	23.772										5.74	2.242	17.9228										5.74	2.242	19.6475										5.74	2.242
6.242	2.244	20.5099										5.742	2.244	23.8845										5.742	2.244	17.9602										5.742	2.244	19.685										5.742	2.244
6.243	2.245	20.4724										5.743	2.245	23.9595										5.743	2.245	17.9977										5.743	2.245	19.685										5.743	2.245
6.245	2.247	20.435										5.745	2.247	24.072										5.745	2.247	18.0353										5.745	2.247	19.7225										5.745	2.247
6.247	2.249	20.435										5.747	2.249	24.1845										5.747	2.249	18.1102										5.747	2.249	19.7225										5.747	2.249
6.248	2.25	20.3974										5.748	2.25	24.2595										5.748	2.25	18.1477										5.748	2.25	19.76										5.748	2.25
6.25	2.252	20.36										5.75	2.252	24.3719										5.75	2.252	18.1852										5.75	2.252	19.76										5.75	2.252
6.252	2.254	20.3225										5.752	2.254	24.4844										5.752	2.254	18.2227										5.752	2.254	19.7975										5.752	2.254
6.253	2.255	20.285										5.753	2.255	24.5969										5.753	2.255	18.2602										5.753	2.255	19.7975										5.753	2.255
6.255	2.257	20.2475										5.755	2.257	24.7094										5.755	2.257	18.2977										5.755	2.257	19.835										5.755	2.257
6.257	2.259	20.21										5.757	2.259	24.8219										5.757	2.259	18.3352										5.757	2.259	19.835										5.757	2.259
6.258	2.26	20.1725										5.758	2.26	24.8969										5.758	2.26	18.3727										5.758	2.26	19.8725										5.758	2.26
6.26	2.262	20.1725										5.76	2.262	25.0094										5.76	2.262	18.4477										5.76	2.262	19.8725										5.76	2.262
6.262	2.264	20.135										5.762	2.264	25.1219										5.762	2.264	18.4852										5.762	2.264	19.91										5.762	2.264
6.263	2.265	20.0975										5.763	2.265	25.2343										5.763	2.265	18.5227										5.763	2.265	19.91										5.763	2.265
6.265	2.267	20.06										5.765	2.267	25.3468										5.765	2.267	18.5602										5.765	2.267	19.9475										5.765	2.267
6.267	2.269	20.0225										5.767	2.269	25.4593										5.767	2.269	18.6352										5.767	2.269	19.985										5.767	2.269
6.268	2.27	20.0225										5.768	2.27	25.5718										5.768	2.27	18.6727										5.768	2.27	19.985										5.768	2.27
6.27	2.272	19.985										5.77	2.272	25.6468										5.77	2.272	18.7102										5.77	2.272	20.0225										5.77	2.272
6.272	2.274	19.9475										5.772	2.274	25.7593										5.772	2.274	18.7852										5.772	2.274	20.06										5.772	2.274
6.273	2.275	19.91										5.773	2.275	25.8718										5.773	2.275	18.8226										5.773	2.275	20.06										5.773	2.275
6.275	2.277	19.8725										5.775	2.277	25.9842										5.775	2.277	18.8601										5.775	2.277	20.0975										5.775	2.277
6.277	2.279	19.8725										5.777	2.279	26.0967										5.777	2.279	18.9351										5.777	2.279	20.135										5.777	2.279
6.278	2.28	19.835										5.778	2.28	26.2092										5.778	2.28	18.9726										5.778	2.28	20.135										5.778	2.28
6.28	2.282	19.7975										5.78	2.282	26.3217										5.78	2.282	19.0476										5.78	2.282	20.1725										5.78	2.282
6.282	2.284	19.76										5.782	2.284	26.3967										5.782	2.284	19.0851										5.782	2.284	20.21										5.782	2.284
6.283	2.285	19.76										5.783	2.285	26.5092										5.783	2.285	19.1601										5.783	2.285	20.21										5.783	2.285
6.285	2.287	19.7225										5.785	2.287	26.6217										5.785	2.287	19.1976										5.785	2.287	20.2475										5.785	2.287
6.287	2.289	19.685										5.787	2.289	26.7342										5.787	2.289	19.2726										5.787	2.289	20.285										5.787	2.289
6.288	2.29	19.6475										5.788	2.29	26.8091										5.788	2.29	19.3101										5.788	2.29	20.3225										5.788	2.29
6.29	2.292	19.6101										5.79	2.292	26.9216										5.79	2.292	19.3851										5.79	2.292	20.36										5.79	2.292
6.292	2.294	19.6101										5.792	2.294	27.0341										5.792	2.294	19.4226										5.792	2.294	20.3974										5.792	2.294
6.293	2.295	19.5725										5.793	2.295	27.1466										5.793	2.295	19.4976										5.793	2.295	20.3974										5.793	2.295
6.295	2.297	19.5351										5.795	2.297	27.2216										5.795	2.297	19.5351										5.795	2.297	20.435										5.795	2.297
6.297	2.299	19.5351										5.797	2.299	27.3341										5.797	2.299	19.6101										5.797	2.299	20.4724										5.797	2.299
6.298	2.3	19.4976										5.798	2.3	27.4466										5.798	2.3	19.6475										5.798	2.3	20.5099										5.798	2.3
6.3	2.302	19.4601										5.8	2.302	27.5216										5.8	2.302	19.7225										5.8	2.302	20.5474										5.8	2.302
6.302	2.304	19.4226										5.802	2.304	27.634										5.802	2.304	19.7975										5.802	2.304	20.5849										5.802	2.304
6.303	2.305	19.4226										5.803	2.305	27.7465										5.803	2.305	19.835										5.803	2.305	20.6224										5.803	2.305
6.305	2.307	19.3851										5.805	2.307	27.8215										5.805	2.307	19.91										5.805	2.307	20.6599										5.805	2.307
6.307	2.309	19.3476										5.807	2.309	27.8965										5.807	2.309	19.9475										5.807	2.309	20.6974										5.807	2.309
6.308	2.31	19.3476										5.808	2.31	28.009										5.808	2.31	20.0225										5.808	2.31	20.7349										5.808	2.31
6.31	2.312	19.3101										5.81	2.312	28.084										5.81	2.312	20.0975										5.81	2.312	20.7724										5.81	2.312
6.312	2.314	19.2726										5.812	2.314	28.1965										5.812	2.314	20.135										5.812	2.314	20.8099										5.812	2.314
6.313	2.315	19.2726										5.813	2.315	28.2715										5.813	2.315	20.21										5.813	2.315	20.8474										5.813	2.315
6.315	2.317	19.2351										5.815	2.317	28.3465										5.815	2.317	20.285										5.815	2.317	20.8849										5.815	2.317
6.317	2.319	19.1976										5.817	2.319	28.4589										5.817	2.319	20.3225										5.817	2.319	20.9224										5.817	2.319
6.318	2.32	19.1976										5.818	2.32	28.5339										5.818	2.32	20.3974										5.818	2.32	20.9599										5.818	2.32
6.32	2.322	19.1601										5.82	2.322	28.6089										5.82	2.322	20.4724										5.82	2.322	20.9974										5.82	2.322
6.322	2.324	19.1226										5.822	2.324	28.6839										5.822	2.324	20.5099										5.822	2.324	21.0724										5.822	2.324
6.323	2.325	19.1226										5.823	2.325	28.7964										5.823	2.325	20.5849										5.823	2.325	21.1099										5.823	2.325
6.325	2.327	19.0851										5.825	2.327	28.8714										5.825	2.327	20.6599										5.825	2.327	21.1474										5.825	2.327
6.327	2.329	19.0476										5.827	2.329	28.9464										5.827	2.329	20.7349										5.827	2.329	21.1849										5.827	2.329
6.328	2.33	19.0476										5.828	2.33	29.0214										5.828	2.33	20.7724										5.828	2.33	21.2598										5.828	2.33
6.33	2.332	19.0101										5.83	2.332	29.0964										5.83	2.332	20.8474										5.83	2.332	21.2973										5.83	2.332
6.332	2.334	18.9726										5.832	2.334	29.1339										5.832	2.334	20.9224										5.832	2.334	21.3348										5.832	2.334
6.333	2.335	18.9726										5.833	2.335	29.2089										5.833	2.335	20.9599										5.833	2.335	21.3723										5.833	2.335
6.335	2.337	18.9351										5.835	2.337	29.2838										5.835	2.337	21.0349										5.835	2.337	21.4473										5.835	2.337
6.337	2.339	18.8976										5.837	2.339	29.3588										5.837	2.339	21.1099										5.837	2.339	21.4848										5.837	2.339
6.338	2.34	18.8976										5.838	2.34	29.4338										5.838	2.34	21.1849										5.838	2.34	21.5598										5.838	2.34
6.34	2.342	18.8601										5.84	2.342	29.4713										5.84	2.342	21.2223										5.84	2.342	21.5973										5.84	2.342
6.342	2.344	18.8226										5.842	2.344	29.5463										5.842	2.344	21.2973										5.842	2.344	21.6348										5.842	2.344
6.343	2.345	18.8226										5.843	2.345	29.5838										5.843	2.345	21.3348										5.843	2.345	21.7098										5.843	2.345
6.345	2.347	18.7852										5.845	2.347	29.6588										5.845	2.347	21.4098										5.845	2.347	21.7473										5.845	2.347
6.347	2.349	18.7852										5.847	2.349	29.6963										5.847	2.349	21.4848										5.847	2.349	21.8223										5.847	2.349
6.348	2.35	18.7477										5.848	2.35	29.7713										5.848	2.35	21.5598										5.848	2.35	21.8598										5.848	2.35
6.35	2.352	18.7102										5.85	2.352	29.8088										5.85	2.352	21.5973										5.85	2.352	21.9348										5.85	2.352
6.352	2.354	18.7102										5.852	2.354	29.8463										5.852	2.354	21.6723										5.852	2.354	21.9722										5.852	2.354
6.353	2.355	18.6727										5.853	2.355	29.8838										5.853	2.355	21.7098										5.853	2.355	22.0472										5.853	2.355
6.355	2.357	18.6727										5.855	2.357	29.9588										5.855	2.357	21.7848										5.855	2.357	22.0847										5.855	2.357
6.357	2.359	18.6352										5.857	2.359	29.9962										5.857	2.359	21.8598										5.857	2.359	22.1597										5.857	2.359
6.358	2.36	18.5977										5.858	2.36	30.0338										5.858	2.36	21.8973										5.858	2.36	22.2347										5.858	2.36
6.36	2.362	18.5977										5.86	2.362	30.0712										5.86	2.362	21.9722										5.86	2.362	22.2722										5.86	2.362
6.362	2.364	18.5602										5.862	2.364	30.0712										5.862	2.364	22.0098										5.862	2.364	22.3472										5.862	2.364
6.363	2.365	18.5602										5.863	2.365	30.1087										5.863	2.365	22.0847										5.863	2.365	22.3847										5.863	2.365
6.365	2.367	18.5227										5.865	2.367	30.1462										5.865	2.367	22.1222										5.865	2.367	22.4597										5.865	2.367
6.367	2.369	18.5227										5.867	2.369	30.1837										5.867	2.369	22.1972										5.867	2.369	22.5347										5.867	2.369
6.368	2.37	18.4852										5.868	2.37	30.2212										5.868	2.37	22.2347										5.868	2.37	22.5722										5.868	2.37
6.37	2.372	18.4852										5.87	2.372	30.2212										5.87	2.372	22.3097										5.87	2.372	22.6472										5.87	2.372
6.372	2.374	18.4477										5.872	2.374	30.2587										5.872	2.374	22.3472										5.872	2.374	22.7222										5.872	2.374
6.373	2.375	18.4477										5.873	2.375	30.2587										5.873	2.375	22.4222										5.873	2.375	22.7971										5.873	2.375
6.375	2.377	18.4102										5.875	2.377	30.2962										5.875	2.377	22.4597										5.875	2.377	22.8346										5.875	2.377
6.377	2.379	18.3727										5.877	2.379	30.2962										5.877	2.379	22.4972										5.877	2.379	22.9096										5.877	2.379
6.378	2.38	18.3727										5.878	2.38	30.3337										5.878	2.38	22.5722										5.878	2.38	22.9846										5.878	2.38
6.38	2.382	18.3352										5.88	2.382	30.3337										5.88	2.382	22.6097										5.88	2.382	23.0596										5.88	2.382
6.382	2.384	18.3352										5.882	2.384	30.3337										5.882	2.384	22.6472										5.882	2.384	23.1346										5.882	2.384
6.383	2.385	18.2977										5.883	2.385	30.3337										5.883	2.385	22.7222										5.883	2.385	23.1721										5.883	2.385
6.385	2.387	18.2977										5.885	2.387	30.3712										5.885	2.387	22.7597										5.885	2.387	23.2471										5.885	2.387
6.387	2.389	18.2602										5.887	2.389	30.3712										5.887	2.389	22.7971										5.887	2.389	23.3221										5.887	2.389
6.388	2.39	18.2602										5.888	2.39	30.3712										5.888	2.39	22.8346										5.888	2.39	23.3971										5.888	2.39
6.39	2.392	18.2227										5.89	2.392	30.3712										5.89	2.392	22.9096										5.89	2.392	23.4721										5.89	2.392
6.392	2.394	18.2227										5.892	2.394	30.3712										5.892	2.394	22.9471										5.892	2.394	23.5471										5.892	2.394
6.393	2.395	18.1852										5.893	2.395	30.3712										5.893	2.395	22.9846										5.893	2.395	23.6221										5.893	2.395
6.395	2.397	18.1852										5.895	2.397	30.3337										5.895	2.397	23.0221										5.895	2.397	23.697										5.895	2.397
6.397	2.399	18.1477										5.897	2.399	30.3337										5.897	2.399	23.0596										5.897	2.399	23.7345										5.897	2.399
6.398	2.4	18.1477										5.898	2.4	30.3337										5.898	2.4	23.0971										5.898	2.4	23.8095										5.898	2.4
6.4	2.402	18.1102										5.9	2.402	30.3337										5.9	2.402	23.1346										5.9	2.402	23.8845										5.9	2.402
6.402	2.404	18.1102										5.902	2.404	30.2962										5.902	2.404	23.1721										5.902	2.404	23.9595										5.902	2.404
6.403	2.405	18.0727										5.903	2.405	30.2962										5.903	2.405	23.2096										5.903	2.405	24.0345										5.903	2.405
6.405	2.407	18.0727										5.905	2.407	30.2587										5.905	2.407	23.2471										5.905	2.407	24.1095										5.905	2.407
6.407	2.409	18.0353										5.907	2.409	30.2587										5.907	2.409	23.2846										5.907	2.409	24.1845										5.907	2.409
6.408	2.41	18.0353										5.908	2.41	30.2587										5.908	2.41	23.3221										5.908	2.41	24.2595										5.908	2.41
6.41	2.412	17.9977										5.91	2.412	30.2212										5.91	2.412	23.3221										5.91	2.412	24.3345										5.91	2.412
6.412	2.414	17.9977										5.912	2.414	30.1837										5.912	2.414	23.3596										5.912	2.414	24.4094										5.912	2.414
6.413	2.415	17.9602										5.913	2.415	30.1837										5.913	2.415	23.3971										5.913	2.415	24.4844										5.913	2.415
6.415	2.417	17.9602										5.915	2.417	30.1462										5.915	2.417	23.4346										5.915	2.417	24.5219										5.915	2.417
6.417	2.419	17.9602										5.917	2.419	30.1087										5.917	2.419	23.4346										5.917	2.419	24.5969										5.917	2.419
6.418	2.42	17.9228										5.918	2.42	30.1087										5.918	2.42	23.4721										5.918	2.42	24.6719										5.918	2.42
6.42	2.422	17.9228										5.92	2.422	30.0712										5.92	2.422	23.5096										5.92	2.422	24.7469										5.92	2.422
6.422	2.424	17.8853										5.922	2.424	30.0338										5.922	2.424	23.5096										5.922	2.424	24.8219										5.922	2.424
6.423	2.425	17.8853										5.923	2.425	29.9962										5.923	2.425	23.5471										5.923	2.425	24.8969										5.923	2.425
6.425	2.427	17.8478										5.925	2.427	29.9588										5.925	2.427	23.5471										5.925	2.427	24.9719										5.925	2.427
6.427	2.429	17.8478										5.927	2.429	29.9213										5.927	2.429	23.5846										5.927	2.429	25.0094										5.927	2.429
6.428	2.43	17.8103										5.928	2.43	29.8838										5.928	2.43	23.5846										5.928	2.43	25.0844										5.928	2.43
6.43	2.432	17.8103										5.93	2.432	29.8463										5.93	2.432	23.6221										5.93	2.432	25.1594										5.93	2.432
6.432	2.434	17.7728										5.932	2.434	29.8088										5.932	2.434	23.6221										5.932	2.434	25.2343										5.932	2.434
6.433	2.435	17.7728										5.933	2.435	29.7713										5.933	2.435	23.6221										5.933	2.435	25.2718										5.933	2.435
6.435	2.437	17.7728										5.935	2.437	29.7338										5.935	2.437	23.6595										5.935	2.437	25.3468										5.935	2.437
6.437	2.439	17.7353										5.937	2.439	29.6963										5.937	2.439	23.6595										5.937	2.439	25.4218										5.937	2.439
6.438	2.44	17.7353										5.938	2.44	29.6588										5.938	2.44	23.6595										5.938	2.44	25.4968										5.938	2.44
6.44	2.442	17.6978										5.94	2.442	29.6213										5.94	2.442	23.6595										5.94	2.442	25.5343										5.94	2.442
6.442	2.444	17.6978										5.942	2.444	29.5838										5.942	2.444	23.697										5.942	2.444	25.6093										5.942	2.444
6.443	2.445	17.6978										5.943	2.445	29.5088										5.943	2.445	23.697										5.943	2.445	25.6843										5.943	2.445
6.445	2.447	17.6603										5.945	2.447	29.4713										5.945	2.447	23.697										5.945	2.447	25.7218										5.945	2.447
6.447	2.449	17.6603										5.947	2.449	29.4338										5.947	2.449	23.697										5.947	2.449	25.7968										5.947	2.449
6.448	2.45	17.6228										5.948	2.45	29.3963										5.948	2.45	23.697										5.948	2.45	25.8343										5.948	2.45
6.45	2.452	17.6228										5.95	2.452	29.3588										5.95	2.452	23.697										5.95	2.452	25.9093										5.95	2.452
6.452	2.454	17.6228										5.952	2.454	29.2838										5.952	2.454	23.697										5.952	2.454	25.9842										5.952	2.454
6.453	2.455	17.5853										5.953	2.455	29.2463										5.953	2.455	23.697										5.953	2.455	26.0218										5.953	2.455
6.455	2.457	17.5853										5.955	2.457	29.2089										5.955	2.457	23.697										5.955	2.457	26.0967										5.955	2.457
6.457	2.459	17.5853										5.957	2.459	29.1339										5.957	2.459	23.697										5.957	2.459	26.1342										5.957	2.459
6.458	2.46	17.5478										5.958	2.46	29.0964										5.958	2.46	23.697										5.958	2.46	26.1717										5.958	2.46
6.46	2.462	17.5478										5.96	2.462	29.0589										5.96	2.462	23.6595										5.96	2.462	26.2467										5.96	2.462
6.462	2.464	17.5103										5.962	2.464	28.9839										5.962	2.464	23.6595										5.962	2.464	26.2842										5.962	2.464
6.463	2.465	17.5103										5.963	2.465	28.9464										5.963	2.465	23.6595										5.963	2.465	26.3592										5.963	2.465
6.465	2.467	17.5103										5.965	2.467	28.8714										5.965	2.467	23.6595										5.965	2.467	26.3967										5.965	2.467
6.467	2.469	17.4728										5.967	2.469	28.8339										5.967	2.469	23.6221										5.967	2.469	26.4342										5.967	2.469
6.468	2.47	17.4728										5.968	2.47	28.7964										5.968	2.47	23.6221										5.968	2.47	26.4717										5.968	2.47
6.47	2.472	17.4728										5.97	2.472	28.7214										5.97	2.472	23.6221										5.97	2.472	26.5467										5.97	2.472
6.472	2.474	17.4353										5.972	2.474	28.6839										5.972	2.474	23.5846										5.972	2.474	26.5842										5.972	2.474
6.473	2.475	17.4353										5.973	2.475	28.6089										5.973	2.475	23.5846										5.973	2.475	26.6217										5.973	2.475
6.475	2.477	17.4353										5.975	2.477	28.5714										5.975	2.477	23.5846										5.975	2.477	26.6592										5.975	2.477
6.477	2.479	17.3978										5.977	2.479	28.5339										5.977	2.479	23.5471										5.977	2.479	26.6967										5.977	2.479
6.478	2.48	17.3978										5.978	2.48	28.4589										5.978	2.48	23.5471										5.978	2.48	26.7342										5.978	2.48
6.48	2.482	17.3978										5.98	2.482	28.4215										5.98	2.482	23.5096										5.98	2.482	26.7717										5.98	2.482
6.482	2.484	17.3603										5.982	2.484	28.3465										5.982	2.484	23.5096										5.982	2.484	26.8091										5.982	2.484
6.483	2.485	17.3603										5.983	2.485	28.309										5.983	2.485	23.4721										5.983	2.485	26.8841										5.983	2.485
6.485	2.487	17.3603										5.985	2.487	28.234										5.985	2.487	23.4346										5.985	2.487	26.8841										5.985	2.487
6.487	2.489	17.3228										5.987	2.489	28.1965										5.987	2.489	23.4346										5.987	2.489	26.9216										5.987	2.489
6.488	2.49	17.3228										5.988	2.49	28.1215										5.988	2.49	23.3971										5.988	2.49	26.9591										5.988	2.49
6.49	2.492	17.3228										5.99	2.492	28.084										5.99	2.492	23.3596										5.99	2.492	26.9966										5.99	2.492
6.492	2.494	17.3228										5.992	2.494	28.009										5.992	2.494	23.3596										5.992	2.494	27.0341										5.992	2.494
6.493	2.495	17.2853										5.993	2.495	27.9715										5.993	2.495	23.3221										5.993	2.495	27.0341										5.993	2.495
6.495	2.497	17.2853										5.995	2.497	27.8965										5.995	2.497	23.2846										5.995	2.497	27.0716										5.995	2.497
6.497	2.499	17.2853										5.997	2.499	27.859										5.997	2.499	23.2471										5.997	2.499	27.1091										5.997	2.499
6.498	2.5	17.2478										5.998	2.5	27.784										5.998	2.5	23.2096										5.998	2.5	27.1466										5.998	2.5
6.5	2.502	17.2478										6	2.502	27.7465										6	2.502	23.2096										6	2.502	27.1466										6	2.502
6.502	2.504	17.2478										6.002	2.504	27.7465										6.002	2.504	23.2096										6.002	2.504	27.1466										6.002	2.504
6.503	2.505	17.2478										6.003	2.505	27.7465										6.003	2.505	23.2096										6.003	2.505	27.1466										6.003	2.505
6.505	2.507	17.2478										6.005	2.507	27.7465										6.005	2.507	23.2096										6.005	2.507	27.1466										6.005	2.507
6.507	2.509	17.2478										6.007	2.509	27.7465										6.007	2.509	23.2096										6.007	2.509	27.1466										6.007	2.509
6.508	2.51	17.2478										6.008	2.51	27.7465										6.008	2.51	23.2096										6.008	2.51	27.1466										6.008	2.51
6.51	2.512	17.2478										6.01	2.512	27.7465										6.01	2.512	23.2096										6.01	2.512	27.1466										6.01	2.512
6.512	2.514	17.2478										6.012	2.514	27.7465										6.012	2.514	23.2096										6.012	2.514	27.1466										6.012	2.514
6.513	2.515	17.1354										6.013	2.515	27.2591										6.013	2.515	22.8721										6.013	2.515	27.2216										6.013	2.515
6.515	2.517	17.1354										6.015	2.517	27.2216										6.015	2.517	22.8346										6.015	2.517	27.2591										6.015	2.517
6.517	2.519	17.1354										6.017	2.519	27.1841										6.017	2.519	22.7971										6.017	2.519	27.2966										6.017	2.519
6.518	2.52	17.1354										6.018	2.52	27.1466										6.018	2.52	22.7597										6.018	2.52	27.2966										6.018	2.52
6.52	2.522	17.1354										6.02	2.522	27.0716										6.02	2.522	22.7222										6.02	2.522	27.2966										6.02	2.522
6.522	2.524	17.1354										6.022	2.524	27.0341										6.022	2.524	22.6847										6.022	2.524	27.2966										6.022	2.524
6.523	2.525	17.1354										6.023	2.525	26.9591										6.023	2.525	22.6472										6.023	2.525	27.2966										6.023	2.525
6.525	2.527	17.1354										6.025	2.527	26.9216										6.025	2.527	22.6097										6.025	2.527	27.2966										6.025	2.527
6.527	2.529	17.0979										6.027	2.529	26.8466										6.027	2.529	22.5722										6.027	2.529	27.2966										6.027	2.529
6.528	2.53	17.0979										6.028	2.53	26.8091										6.028	2.53	22.5347										6.028	2.53	27.2966										6.028	2.53
6.53	2.532	17.0979										6.03	2.532	26.7342										6.03	2.532	22.4972										6.03	2.532	27.2966										6.03	2.532
6.532	2.534	17.0979										6.032	2.534	26.6967										6.032	2.534	22.4222										6.032	2.534	27.2966										6.032	2.534
6.533	2.535	17.0979										6.033	2.535	26.6217										6.033	2.535	22.3847										6.033	2.535	27.2966										6.033	2.535
6.535	2.537	17.0979										6.035	2.537	26.5842										6.035	2.537	22.3472										6.035	2.537	27.2966										6.035	2.537
6.537	2.539	17.0604										6.037	2.539	26.5092										6.037	2.539	22.3097										6.037	2.539	27.2591										6.037	2.539
6.538	2.54	17.0604										6.038	2.54	26.4717										6.038	2.54	22.2722										6.038	2.54	27.2591										6.038	2.54
6.54	2.542	17.0604										6.04	2.542	26.4342										6.04	2.542	22.2347										6.04	2.542	27.2591										6.04	2.542
6.542	2.544	17.0604										6.042	2.544	26.3592										6.042	2.544	22.1597										6.042	2.544	27.2216										6.042	2.544
6.543	2.545	17.0604										6.043	2.545	26.3217										6.043	2.545	22.1222										6.043	2.545	27.2216										6.043	2.545
6.545	2.547	17.0604										6.045	2.547	26.2467										6.045	2.547	22.0847										6.045	2.547	27.2216										6.045	2.547
6.547	2.549	17.0229										6.047	2.549	26.2092										6.047	2.549	22.0472										6.047	2.549	27.1841										6.047	2.549
6.548	2.55	17.0229										6.048	2.55	26.1342										6.048	2.55	22.0098										6.048	2.55	27.1841										6.048	2.55
6.55	2.552	17.0229										6.05	2.552	26.0967										6.05	2.552	21.9722										6.05	2.552	27.1466										6.05	2.552
6.552	2.554	17.0229										6.052	2.554	26.0218										6.052	2.554	21.8973										6.052	2.554	27.1466										6.052	2.554
6.553	2.555	17.0229										6.053	2.555	25.9842										6.053	2.555	21.8598										6.053	2.555	27.1091										6.053	2.555
6.555	2.557	17.0229										6.055	2.557	25.9468										6.055	2.557	21.8223										6.055	2.557	27.0716										6.055	2.557
6.557	2.559	17.0229										6.057	2.559	25.8718										6.057	2.559	21.7848										6.057	2.559	27.0716										6.057	2.559
6.558	2.56	17.0229										6.058	2.56	25.8343										6.058	2.56	21.7098										6.058	2.56	27.0341										6.058	2.56
6.56	2.562	16.9854										6.06	2.562	25.7593										6.06	2.562	21.6723										6.06	2.562	26.9966										6.06	2.562
6.562	2.564	16.9854										6.062	2.564	25.7218										6.062	2.564	21.6348										6.062	2.564	26.9966										6.062	2.564
6.563	2.565	16.9854										6.063	2.565	25.6468										6.063	2.565	21.5973										6.063	2.565	26.9591										6.063	2.565
6.565	2.567	16.9854										6.065	2.567	25.6093										6.065	2.567	21.5598										6.065	2.567	26.9216										6.065	2.567
6.567	2.569	16.9854										6.067	2.569	25.5718										6.067	2.569	21.4848										6.067	2.569	26.8841										6.067	2.569
6.568	2.57	16.9854										6.068	2.57	25.4968										6.068	2.57	21.4473										6.068	2.57	26.8466										6.068	2.57
6.57	2.572	16.9854										6.07	2.572	25.4593										6.07	2.572	21.4098										6.07	2.572	26.8091										6.07	2.572
6.572	2.574	16.9854										6.072	2.574	25.3843										6.072	2.574	21.3723										6.072	2.574	26.7717										6.072	2.574
6.573	2.575	16.9854										6.073	2.575	25.3468										6.073	2.575	21.2973										6.073	2.575	26.7717										6.073	2.575
6.575	2.577	16.9854										6.075	2.577	25.2718										6.075	2.577	21.2598										6.075	2.577	26.7342										6.075	2.577
6.577	2.579	16.9854										6.077	2.579	25.2343										6.077	2.579	21.2223										6.077	2.579	26.6967										6.077	2.579
6.578	2.58	16.9854										6.078	2.58	25.1594										6.078	2.58	21.1849										6.078	2.58	26.6592										6.078	2.58
6.58	2.582	16.9854										6.08	2.582	25.1219										6.08	2.582	21.1099										6.08	2.582	26.6217										6.08	2.582
6.582	2.584	16.9854										6.082	2.584	25.0844										6.082	2.584	21.0724										6.082	2.584	26.5842										6.082	2.584
6.583	2.585	16.9854										6.083	2.585	25.0094										6.083	2.585	21.0349										6.083	2.585	26.5467										6.083	2.585
6.585	2.587	16.9854										6.085	2.587	24.9719										6.085	2.587	20.9974										6.085	2.587	26.5092										6.085	2.587
6.587	2.589	16.9854										6.087	2.589	24.8969										6.087	2.589	20.9224										6.087	2.589	26.4717										6.087	2.589
6.588	2.59	16.9854										6.088	2.59	24.8594										6.088	2.59	20.8849										6.088	2.59	26.3967										6.088	2.59
6.59	2.592	16.9854										6.09	2.592	24.7844										6.09	2.592	20.8474										6.09	2.592	26.3592										6.09	2.592
6.592	2.594	16.9854										6.092	2.594	24.7469										6.092	2.594	20.8099										6.092	2.594	26.3217										6.092	2.594
6.593	2.595	16.9854										6.093	2.595	24.6719										6.093	2.595	20.7724										6.093	2.595	26.2842										6.093	2.595
6.595	2.597	16.9854										6.095	2.597	24.6344										6.095	2.597	20.6974										6.095	2.597	26.2467										6.095	2.597
6.597	2.599	16.9854										6.097	2.599	24.5969										6.097	2.599	20.6599										6.097	2.599	26.2092										6.097	2.599
6.598	2.6	16.9854										6.098	2.6	24.5219										6.098	2.6	20.6224										6.098	2.6	26.1717										6.098	2.6
6.6	2.602	16.9854										6.1	2.602	24.4844										6.1	2.602	20.5849										6.1	2.602	26.0967										6.1	2.602
6.602	2.604	16.9854										6.102	2.604	24.4094										6.102	2.604	20.5474										6.102	2.604	26.0592										6.102	2.604
6.603	2.605	16.9854										6.103	2.605	24.3719										6.103	2.605	20.4724										6.103	2.605	26.0218										6.103	2.605
6.605	2.607	16.9854										6.105	2.607	24.297										6.105	2.607	20.435										6.105	2.607	25.9842										6.105	2.607
6.607	2.609	16.9854										6.107	2.609	24.2595										6.107	2.609	20.3974										6.107	2.609	25.9093										6.107	2.609
6.608	2.61	16.9854										6.108	2.61	24.1845										6.108	2.61	20.36										6.108	2.61	25.8718										6.108	2.61
6.61	2.612	16.9854										6.11	2.612	24.147										6.11	2.612	20.3225										6.11	2.612	25.8343										6.11	2.612
6.612	2.614	17.0229										6.112	2.614	24.072										6.112	2.614	20.285										6.112	2.614	25.7968										6.112	2.614
6.613	2.615	17.0229										6.113	2.615	24.0345										6.113	2.615	20.21										6.113	2.615	25.7218										6.113	2.615
6.615	2.617	17.0229										6.115	2.617	23.9595										6.115	2.617	20.1725										6.115	2.617	25.6843										6.115	2.617
6.617	2.619	17.0229										6.117	2.619	23.922										6.117	2.619	20.135										6.117	2.619	25.6468										6.117	2.619
6.618	2.62	17.0229										6.118	2.62	23.847										6.118	2.62	20.0975										6.118	2.62	25.6093										6.118	2.62
6.62	2.622	17.0229										6.12	2.622	23.8095										6.12	2.622	20.06										6.12	2.622	25.5343										6.12	2.622
6.622	2.624	17.0229										6.122	2.624	23.7345										6.122	2.624	19.985										6.122	2.624	25.4968										6.122	2.624
6.623	2.625	17.0229										6.123	2.625	23.697										6.123	2.625	19.9475										6.123	2.625	25.4593										6.123	2.625
6.625	2.627	17.0604										6.125	2.627	23.6221										6.125	2.627	19.91										6.125	2.627	25.3843										6.125	2.627
6.627	2.629	17.0604										6.127	2.629	23.5846										6.127	2.629	19.8725										6.127	2.629	25.3468										6.127	2.629
6.628	2.63	17.0604										6.128	2.63	23.5096										6.128	2.63	19.835										6.128	2.63	25.3093										6.128	2.63
6.63	2.632	17.0604										6.13	2.632	23.4721										6.13	2.632	19.7975										6.13	2.632	25.2718										6.13	2.632
6.632	2.634	17.0604										6.132	2.634	23.3971										6.132	2.634	19.76										6.132	2.634	25.1969										6.132	2.634
6.633	2.635	17.0604										6.133	2.635	23.3596										6.133	2.635	19.685										6.133	2.635	25.1594										6.133	2.635
6.635	2.637	17.0979										6.135	2.637	23.2846										6.135	2.637	19.6475										6.135	2.637	25.1219										6.135	2.637
6.637	2.639	17.0979										6.137	2.639	23.2471										6.137	2.639	19.6101										6.137	2.639	25.0469										6.137	2.639
6.638	2.64	17.0979										6.138	2.64	23.1721										6.138	2.64	19.5725										6.138	2.64	25.0094										6.138	2.64
6.64	2.642	17.0979										6.14	2.642	23.1346										6.14	2.642	19.5351										6.14	2.642	24.9719										6.14	2.642
6.642	2.644	17.0979										6.142	2.644	23.0596										6.142	2.644	19.4976										6.142	2.644	24.8969										6.142	2.644
[truncated: 3,813 more rows]
[truncated: 1 more columns]

## Sheet: Fig. 5b
	BY4741	DBP7 WT	Dbp7 Δ			BY4741	DBP7 WT	Dbp7 Δ				BY4741	DBP7 WT	DBP7 KO
[truncated: 9 more rows]

[truncated: 29 more sheets: Fig. 5c, Fig. 6b, Fig. 6c, Fig. 7c, Fig. 8b, Sup. Fig. 4b, Sup. Fig. 5a, Sup. Fig. 5b, Sup. Fig. 5c, Sup. Fig. 5d, Sup. Fig. 6a, Sup. Fig. 6b, Sup. Fig. 6c, Sup. Fig. 7a, Sup. Fig. 7b, Sup. Fig. 8a, Sup. Fig. 8b, Sup. Fig. 8c, Sup. Fig. 10a, Sup. Fig. 10b …]
